# Supplementary material for: The molecular basis of the synergistic toxicity of nickel and copper, common environmental co-contaminants
Source: Appl Environ Microbiol. 2025 Nov 24;91(12):e01627-25. doi: 10.1128/aem.01627-25 (PMC12724342; doi:10.1128/aem.01627-25)
Supplement: Table S2 — Combined transcriptomics data sets. [file aem.01627-25-s0002.csv]

Table S2. Combined Transcriptomics Results
Gene name	Log2 Fold Change (CuNi)	Q value (CuNi)	Log2 Fold Change (Cu)	Q value (Cu)	Log2 Fold Change (Ni)	Q value (Ni)	Annotation
narG	-6.113637974	1.08E-25	-3.802514733	4.49E-10	3.148565752	3.48E-06	nitrate reductase A subunit alpha
fnrS	-6.014099418	9.44E-74	-4.20363727	2.74E-36	2.532332741	2.29E-12	small regulatory RNA
pyrB	-5.919663059	2.88E-129	NA	NA	NA	NA	aspartate carbamoyltransferase catalytic subunit
tdcB	-5.76927224	1.34E-18	NA	NA	NA	NA	catabolic threonine dehydratase
ilvG	-5.687953699	6.31E-10	NA	NA	NA	NA	acetolactate synthase II subunit IlvG, N-terminal fragment (pseudogene)
nirB	-5.387599194	5.98E-16	-2.564006964	0.000485491	2.886565248	0.000482577	nitrite reductase catalytic subunit NirB
pyrI	-5.254409959	4.43E-74	NA	NA	NA	NA	aspartate carbamoyltransferase, PyrI subunit
narH	-5.198862323	1.08E-25	-3.97257376	6.60E-15	3.037470727	5.40E-08	nitrate reductase A subunit beta
thrB	-5.133207177	2.99E-10	NA	NA	NA	NA	homoserine kinase
nirD	-5.054731192	3.52E-15	-2.977532274	1.35E-05	2.693140994	0.00071357	nitrite reductase subunit NirD
thrA	-5.039042355	1.11E-09	NA	NA	NA	NA	fused aspartate kinase/homoserine dehydrogenase 1
lsrA	-4.894515318	1.64E-10	-2.124577121	0.014945857	NA	NA	Autoinducer-2 ABC transporter ATP binding subunit
yqiD	-4.856511008	1.24E-98	-2.737962068	1.66E-32	1.660395655	2.63E-11	protein YqiD
tnaC	-4.817039434	1.69E-48	NA	NA	NA	NA	tnaAB operon leader peptide
thrC	-4.788867668	2.58E-09	NA	NA	NA	NA	threonine synthase
tdcA	-4.655032872	8.91E-71	NA	NA	NA	NA	DNA-binding transcriptional activator TdcA
ybcV	-4.626046041	1.30E-22	NA	NA	NA	NA	DLP12 prophage; protein YbcV
feoA	-4.46782602	1.64E-128	-1.939280142	5.32E-26	NA	NA	ferrous iron transport protein A
lsrC	-4.350553982	6.26E-07	-2.89203976	0.002381395	NA	NA	Autoinducer-2 ABC transporter membrane subunit LsrC
ykgR	-4.240762353	2.95E-19	-2.367535132	3.78E-09	1.577667549	0.00071357	putative membrane protein YkgR
narJ	-4.206727904	1.61E-38	-3.23663902	4.72E-23	2.68515213	4.44E-15	nitrate reductase 1 molybdenum cofactor assembly chaperone
gadY	-4.082671237	1.70E-65	-2.038119787	2.00E-16	NA	NA	small regulatory RNA
glpB	-4.078208045	5.98E-34	-1.627310983	1.06E-06	NA	NA	anaerobic glycerol-3-phosphate dehydrogenase subunit B
glpA	-4.028647228	5.70E-26	NA	NA	NA	NA	anaerobic glycerol-3-phosphate dehydrogenase subunit A
hypA	-4.023066284	2.24E-34	-2.398139687	1.15E-14	NA	NA	hydrogenase 3 nickel incorporation protein HypA
dcuC	-4.012306325	4.96E-67	-1.903336264	3.41E-16	NA	NA	anaerobic C4-dicarboxylate transporter DcuC
ydfZ	-3.911474214	3.49E-11	-1.615983322	0.016588089	2.012116421	0.009930844	putative selenoprotein YdfZ
ycbJ	-3.89647342	4.91E-158	-3.127227928	8.69E-105	NA	NA	putative phosphotransferase YcbJ
feoC	-3.843771972	1.54E-69	-1.898071636	1.31E-17	1.977790036	6.11E-18	ferrous iron transport protein FeoC
feoB	-3.79165139	5.18E-48	-2.033776177	6.06E-14	1.616894327	5.06E-08	Fe(2(+)) transporter FeoB
yhfY	-3.788130482	1.39E-60	NA	NA	NA	NA	conserved protein YhfY
caiF	-3.707521237	1.96E-64	-2.073007711	1.25E-22	NA	NA	DNA-binding transcriptional activator CaiF
hybO	-3.653207808	4.09E-42	-2.66876187	4.81E-23	1.856872932	1.48E-10	hydrogenase 2 small subunit
yjfN	-3.644269427	1.02E-23	-1.99041038	2.54E-07	NA	NA	protease activator
narK	-3.579075735	1.20E-21	-2.725647787	1.00E-12	2.494345208	1.04E-09	nitrate:nitrite antiporter NarK
grcA	-3.546826806	1.68E-44	NA	NA	NA	NA	stress-induced alternate pyruvate formate-lyase subunit
lsrD	-3.527800079	4.83E-06	-2.711386859	0.001077077	NA	NA	Autoinducer-2 ABC transporter membrane subunit LsrD
garL	-3.511652612	0.045892961	NA	NA	NA	NA	alpha-dehydro-beta-deoxy-D-glucarate aldolase
yhfZ	-3.494181856	9.88E-82	NA	NA	NA	NA	putative DNA-binding transcriptional regulator YhfZ
arrS	-3.459988115	5.85E-51	NA	NA	NA	NA	small RNA
narI	-3.427492299	4.13E-42	-3.601422572	8.00E-45	2.148210775	6.64E-16	nitrate reductase A subunit gamma
lgoR	-3.400411933	5.60E-43	NA	NA	NA	NA	putative DNA-binding transcriptional regulator LgoR
yidF	-3.374484773	1.08E-70	NA	NA	NA	NA	uncharacterized protein YidF
nrdD	-3.364363744	3.65E-11	NA	NA	NA	NA	anaerobic ribonucleoside-triphosphate reductase
aspA	-3.351570709	4.25E-177	NA	NA	NA	NA	aspartate ammonia-lyase
asr	-3.335048334	5.59E-07	NA	NA	NA	NA	acid shock protein
pspG	-3.33352706	6.59E-25	NA	NA	NA	NA	phage shock protein G
bsmA	-3.271104235	3.35E-32	NA	NA	NA	NA	DUF1471 domain-containing putative lipoprotein BsmA
ilvD	-3.258772964	3.35E-10	NA	NA	NA	NA	dihydroxy-acid dehydratase
sgrT	-3.249174941	8.72E-61	NA	NA	NA	NA	putative inhibitor of the PtsG glucose transporter
ybfA	-3.187101748	9.47E-68	NA	NA	NA	NA	DUF2517 domain-containing protein YbfA
ygeV	-3.182037143	4.69E-37	NA	NA	NA	NA	putative sigma(54)-dependent transcriptional regulator YgeV
pagP	-3.162243888	1.11E-26	NA	NA	NA	NA	Lipid IVA palmitoyltransferase
hyaA	-3.153029455	1.56E-46	-2.842052374	1.48E-37	NA	NA	hydrogenase 1 small subunit
ypfM	-3.132411785	1.48E-92	NA	NA	NA	NA	uncharacterized protein YpfM
ilvM	-3.113028403	3.43E-05	NA	NA	NA	NA	acetolactate synthase II subunit IlvM
fruB	-3.10337792	1.14E-18	NA	NA	NA	NA	fructose-specific PTS multiphosphoryl transfer protein FruB
rbsA	-3.101373389	4.28E-50	NA	NA	NA	NA	ribose ABC transporter ATP binding subunit
yhiM	-3.101288161	3.32E-21	NA	NA	NA	NA	inner membrane protein with a role in acid resistance
fucP	-3.063978781	2.18E-32	NA	NA	NA	NA	L-fucose:H(+) symporter
melR	-3.016426205	1.88E-70	NA	NA	NA	NA	DNA-binding transcriptional dual regulator MelR
leuC	-3.014399172	3.06E-06	NA	NA	NA	NA	3-isopropylmalate dehydratase subunit LeuC
ilvA	-2.989170629	3.87E-07	NA	NA	NA	NA	threonine deaminase
ibpB	-2.986644434	4.17E-25	NA	NA	NA	NA	small heat shock protein IbpB
csrC	-2.981534369	2.77E-39	NA	NA	NA	NA	regulatory sRNA
yfeC	-2.981208545	1.08E-70	NA	NA	NA	NA	putative DNA-binding transcriptional regulator YfeC
cecR	-2.954780511	1.45E-54	NA	NA	NA	NA	DNA-binding transcriptional dual regulator CecR
sgrS	-2.939112103	5.48E-62	NA	NA	NA	NA	small antisense RNA
lsrR	-2.909446561	3.07E-23	NA	NA	NA	NA	DNA-binding transcriptional repressor LsrR
hybA	-2.907190972	2.38E-12	-2.459417802	8.43E-09	1.875855517	0.000149947	hydrogenase 2 iron-sulfur protein
gpr	-2.896517223	7.74E-59	NA	NA	NA	NA	L-glyceraldehyde 3-phosphate reductase
hypB	-2.893247317	6.80E-20	-2.720010421	2.99E-17	NA	NA	hydrogenase isoenzymes nickel incorporation protein HypB
pspA	-2.874841234	3.49E-31	NA	NA	NA	NA	phage shock protein A
nirC	-2.865016047	3.78E-20	-2.841353232	3.67E-19	2.25104013	1.99E-11	nitrite transporter NirC
tpr	-2.864599924	0.002106843	NA	NA	NA	NA	protamine-like protein
spf	-2.860348295	3.02E-29	-1.645198211	6.72E-10	NA	NA	Spot 42 RNA
ydcH	-2.819543826	1.67E-52	NA	NA	NA	NA	protein YdcH
rbsD	-2.813033478	4.71E-45	NA	NA	NA	NA	D-ribose pyranase
adiC	-2.78753592	4.69E-31	NA	NA	NA	NA	arginine:agmatine antiporter
rbsC	-2.78435275	1.98E-26	NA	NA	NA	NA	ribose ABC transporter membrane subunit
rihA	-2.690416677	6.41E-58	NA	NA	NA	NA	pyrimidine-specific ribonucleoside hydrolase RihA
yihL	-2.679691569	1.98E-51	NA	NA	NA	NA	putative transcriptional regulator YihL
aldB	-2.677282241	1.21E-15	-1.682031498	2.35E-06	NA	NA	aldehyde dehydrogenase B
cydA	-2.673011673	1.80E-38	NA	NA	NA	NA	cytochrome bd-I ubiquinol oxidase subunit I
yagE	-2.670484496	6.10E-18	NA	NA	NA	NA	CP4-6 prophage; putative 2-keto-3-deoxygluconate aldolase
leuX	-2.66017421	0.006753883	NA	NA	NA	NA	Leucine tRNA5
dgcT	-2.645540444	3.90E-45	NA	NA	NA	NA	putative diguanylate cyclase DgcT
ytfJ	-2.64452657	8.63E-38	NA	NA	NA	NA	protein YtfJ
ybfK	-2.620813426	0.045299768	-3.240600563	0.024855485	NA	NA	uncharacterized protein YbfK
ybhQ	-2.609098414	4.04E-21	NA	NA	NA	NA	putative inner membrane protein
hyaB	-2.604689044	3.86E-20	-2.213027061	2.42E-14	NA	NA	hydrogenase 1 large subunit
bidA	-2.60104806	1.17E-30	-1.998798113	3.40E-18	NA	NA	putative dethiobiotin synthetase
tnaA	-2.590875198	3.61E-18	NA	NA	NA	NA	tryptophanase
alsR	-2.582184261	3.61E-37	NA	NA	NA	NA	DNA-binding transcriptional repressor AlsR
leuZ	-2.579838837	3.74E-15	NA	NA	NA	NA	Leucine tRNA4
yehD	-2.544118987	3.48E-06	NA	NA	NA	NA	putative fimbrial protein YehD
gatZ	-2.523378809	2.09E-26	-1.620380951	6.04E-11	NA	NA	tagatose-1,6-bisphosphate aldolase 2 subunit GatZ
asnT	-2.515242006	2.80E-22	NA	NA	NA	NA	Asparagine tRNA
ydfO	-2.511970744	8.08E-10	-3.543986156	1.57E-13	NA	NA	Qin prophage; protein YdfO
fxsA	-2.51005469	3.05E-06	NA	NA	NA	NA	protein FxsA
hypC	-2.496996179	5.36E-05	-2.852689332	1.44E-05	1.834636604	0.022530335	hydrogenase 3 maturation protein HypC
sibB	-2.481619032	2.32E-34	NA	NA	NA	NA	small RNA
ychH	-2.477270986	1.23E-39	NA	NA	NA	NA	stress-induced protein
yrbL	-2.469512508	6.59E-38	NA	NA	NA	NA	protein kinase-like domain-containing protein YrbL
yqeC	-2.464429447	2.30E-12	NA	NA	NA	NA	uncharacterized protein YqeC
gldA	-2.455239914	9.95E-43	NA	NA	NA	NA	L-1,2-propanediol dehydrogenase/glycerol dehydrogenase
serU	-2.45434543	1.42E-11	NA	NA	NA	NA	Serine tRNA2
psuK	-2.43579257	0.029748812	NA	NA	NA	NA	putative pseudouridine kinase
ibpA	-2.435334697	5.98E-12	NA	NA	NA	NA	small heat shock protein IbpA
glpF	-2.410037825	6.30E-39	NA	NA	NA	NA	glycerol facilitator
cspB	-2.404904022	4.92E-24	NA	NA	NA	NA	Qin prophage; cold shock-like protein CspB
treC	-2.402237997	6.53E-15	-1.603894908	7.44E-07	NA	NA	trehalose-6-phosphate hydrolase
hybB	-2.394181399	3.36E-09	-2.659194319	1.83E-10	2.029555585	1.39E-05	hydrogenase 2 membrane subunit
leuB	-2.379574194	1.94E-05	NA	NA	NA	NA	3-isopropylmalate dehydrogenase
adiY	-2.378092782	3.57E-16	NA	NA	NA	NA	DNA-binding transcriptional activator AdiY
ilvX	-2.372246998	0.000617353	NA	NA	NA	NA	uncharacterized protein IlvX
gadC	-2.371374005	2.69E-14	NA	NA	NA	NA	L-glutamate:4-aminobutyrate antiporter
hyaC	-2.368612308	6.33E-13	-1.859117237	4.61E-08	NA	NA	hydrogenase 1 cytochrome b subunit
yiaY	-2.347513823	1.64E-07	NA	NA	NA	NA	L-threonine dehydrogenase
ybhG	-2.336732636	7.24E-18	NA	NA	NA	NA	HlyD_D23 family protein YbhG
ybaE	-2.333689172	4.97E-34	NA	NA	NA	NA	putative protein YbaE
malT	-2.332157835	2.62E-50	NA	NA	NA	NA	DNA-binding transcriptional activator MalT
purM	-2.329862959	4.03E-20	NA	NA	NA	NA	phosphoribosylformylglycinamide cyclo-ligase
pmrD	-2.3239365	1.57E-75	NA	NA	NA	NA	signal transduction protein PmrD
ecnB	-2.323814136	8.56E-21	NA	NA	NA	NA	bacteriolytic entericidin B lipoprotein
gltU	-2.323075098	2.02E-18	-2.413318828	3.74E-19	NA	NA	Glutamate tRNA
pspB	-2.319821804	9.28E-20	NA	NA	NA	NA	phage shock protein B
torT	-2.319203946	1.35E-09	-1.553482366	0.000141515	NA	NA	periplasmic trimethylamine-N-oxide binding protein
ilvE	-2.298200555	5.58E-10	NA	NA	NA	NA	branched-chain-amino-acid aminotransferase
cbpM	-2.291527467	1.05E-11	-1.768769183	6.24E-07	NA	NA	chaperone modulator CbpM
ucpA	-2.281563401	3.89E-59	NA	NA	NA	NA	putative oxidoreductase
ybiA	-2.279423935	3.67E-16	-1.736547783	1.46E-09	NA	NA	N-glycosidase YbiA
serT	-2.275445353	0.000807983	NA	NA	NA	NA	Serine tRNA1
murQ	-2.273270532	1.49E-25	NA	NA	NA	NA	N-acetylmuramic acid 6-phosphate etherase
yadI	-2.272023379	2.40E-31	NA	NA	NA	NA	putative PTS enzyme IIA component YadI
slp	-2.245677864	2.08E-45	NA	NA	NA	NA	starvation lipoprotein
cydH	-2.241848333	4.17E-23	-1.56474992	3.05E-11	NA	NA	stress response membrane protein YnhF
hyaD	-2.220983661	4.89E-14	-1.864576631	7.74E-10	NA	NA	putative hydrogenase 1 maturation protease HyaD
gatY	-2.219967607	9.14E-64	NA	NA	NA	NA	tagatose-1,6-bisphosphate aldolase 2 subunit GatY
nrdF	-2.205341305	3.55E-05	NA	NA	NA	NA	ribonucleoside-diphosphate reductase 2 subunit beta
yqiB	-2.204127266	1.81E-58	NA	NA	NA	NA	DUF1249 domain-containing protein YqiB
ryeA	-2.203071531	2.54E-21	NA	NA	NA	NA	small RNA that interacts with Hfq
sibA	-2.202772337	1.69E-49	NA	NA	NA	NA	small RNA
ydcS	-2.198034497	6.77E-12	-1.83008071	4.24E-08	NA	NA	putative ABC transporter periplasmic binding protein/polyhydroxybutyrate synthase
cpdA	-2.195551154	6.15E-56	NA	NA	NA	NA	cAMP phosphodiesterase
gltV	-2.193850708	1.78E-22	-2.351168496	6.45E-25	NA	NA	Glutamate tRNA2
tyrV	-2.188686506	0.001403563	NA	NA	NA	NA	Tyrosine tRNA1
yihM	-2.183862239	2.43E-19	NA	NA	NA	NA	putative TIM barrel domain-containing protein YihM
pspE	-2.183479846	6.71E-38	NA	NA	NA	NA	thiosulfate sulfurtransferase PspE
ymjC	-2.180727556	6.72E-17	NA	NA	NA	NA	putative uncharacterized protein YmjC
cas3	-2.175271179	2.58E-19	NA	NA	NA	NA	CRISPR-associated endonuclease/helicase Cas3
gatA	-2.175194428	2.18E-41	NA	NA	NA	NA	galactitol-specific PTS enzyme IIA component
yddJ	-2.166027655	0.000906388	-1.981841403	0.00415671	NA	NA	uncharacterized protein YddJ
hyaE	-2.152246649	4.78E-21	-1.584532151	1.10E-11	NA	NA	putative HyaA chaperone
purH	-2.147350697	1.02E-22	NA	NA	NA	NA	bifunctional AICAR transformylase/IMP cyclohydrolase
sibD	-2.145340123	6.11E-29	NA	NA	NA	NA	RygD small RNA
ybfQ	-2.142965461	6.90E-06	NA	NA	NA	NA	inactive transposase YbfQ
pck	-2.138499217	7.18E-43	NA	NA	NA	NA	phosphoenolpyruvate carboxykinase (ATP)
purC	-2.135327202	3.89E-10	NA	NA	NA	NA	phosphoribosylaminoimidazole-succinocarboxamide synthase
mocA	-2.125483741	8.95E-14	NA	NA	NA	NA	molybdenum cofactor cytidylyltransferase
asnV	-2.123239618	4.25E-13	-2.381282053	4.24E-15	NA	NA	Asparagine tRNA
pheV	-2.122150764	2.25E-14	NA	NA	NA	NA	Phenylalanine tRNA
leuD	-2.104889222	2.94E-05	NA	NA	NA	NA	3-isopropylmalate dehydratase subunit LeuD
ydgK	-2.100955902	4.91E-45	NA	NA	NA	NA	conserved inner membrane protein YdgK
asnU	-2.100472978	3.83E-20	-1.622441665	1.25E-12	NA	NA	Asparagine tRNA
yfbS	-2.086064923	4.99E-40	NA	NA	NA	NA	putative transporter YfbS
cydB	-2.085121825	1.15E-22	-1.504482652	9.34E-12	NA	NA	cytochrome bd-I ubiquinol oxidase subunit II
frwC	-2.082869879	0.002016269	NA	NA	NA	NA	putative PTS enzyme IIC component FrwC
mdtF	-2.07757363	4.41E-43	NA	NA	NA	NA	multidrug efflux pump RND permease MdtF
ybaT	-2.076685312	5.21E-23	NA	NA	NA	NA	putative transporter YbaT
cspG	-2.07017928	4.38E-14	NA	NA	NA	NA	cold shock protein CspG
aphA	-2.06551743	1.69E-21	NA	NA	NA	NA	acid phosphatase/phosphotransferase
agp	-2.057773222	4.33E-16	NA	NA	NA	NA	glucose-1-phosphatase
znuA	-2.051868013	4.48E-29	NA	NA	NA	NA	Zn(2(+)) ABC transporter periplasmic binding protein
gadF	-2.038086334	4.40E-12	NA	NA	NA	NA	small regulatory RNA
citC	-2.036276041	8.60E-25	NA	NA	NA	NA	citrate lyase synthetase
treB	-2.03627595	1.13E-13	NA	NA	NA	NA	trehalose-specific PTS enzyme IIBC component
glpC	-2.035496969	1.85E-11	NA	NA	NA	NA	anaerobic glycerol-3-phosphate dehydrogenase subunit C
rhaM	-2.034439749	2.23E-07	NA	NA	NA	NA	L-rhamnose mutarotase
carA	-2.026389704	7.79E-23	NA	NA	NA	NA	carbamoyl phosphate synthetase subunit alpha
leuL	-2.024126235	3.23E-11	NA	NA	NA	NA	leu operon leader peptide
pspD	-2.018664181	1.84E-11	NA	NA	NA	NA	phage shock protein D
gadE	-2.014432491	2.73E-15	NA	NA	NA	NA	DNA-binding transcriptional activator GadE
cra	-2.004088614	2.18E-67	NA	NA	NA	NA	DNA-binding transcriptional dual regulator Cra
frdA	-2.003473836	2.11E-20	NA	NA	NA	NA	fumarate reductase flavoprotein subunit
proW	-2.003465821	1.36E-10	NA	NA	NA	NA	glycine betaine ABC transporter membrane subunit ProW
lysC	-1.996299068	1.13E-11	NA	NA	NA	NA	aspartate kinase III
dcuB	-1.986261127	1.23E-06	NA	NA	NA	NA	anaerobic C4-dicarboxylate transporter DcuB
rutD	-1.981978977	2.03E-09	-1.696545095	8.31E-07	NA	NA	putative aminoacrylate hydrolase
napF	-1.980181421	0.000101067	-2.654086728	1.33E-06	1.667553882	0.010529387	ferredoxin-type protein
fadH	-1.975515844	1.26E-18	NA	NA	NA	NA	2,4-dienoyl-CoA reductase
carB	-1.969344902	7.29E-16	NA	NA	NA	NA	carbamoyl phosphate synthetase subunit beta
clpB	-1.965122434	1.91E-07	NA	NA	NA	NA	ClpB chaperone
glpT	-1.961017845	1.15E-08	NA	NA	NA	NA	sn-glycerol 3-phosphate:phosphate antiporter
dgoA	-1.960804406	3.61E-06	-1.765594703	7.16E-05	1.588667846	0.002644165	2-dehydro-3-deoxy-6-phosphogalactonate aldolase
pspC	-1.960658363	5.01E-13	NA	NA	NA	NA	phage shock protein C
ybjM	-1.95611071	1.20E-09	NA	NA	NA	NA	putative inner membrane protein
glyU	-1.950557359	3.68E-09	-1.634922377	1.99E-06	NA	NA	Glycine tRNA1
metY	-1.950081107	1.87E-11	-1.926799951	1.06E-10	NA	NA	Initiator methionine tRNAf2
pinQ	-1.947374571	1.25E-07	NA	NA	NA	NA	Qin prophage; putative site-specific recombinase
dgoK	-1.940885122	1.98E-20	NA	NA	NA	NA	2-dehydro-3-deoxygalactonokinase
ftnB	-1.937775523	3.27E-17	NA	NA	NA	NA	putative ferritin-like protein
leuA	-1.936218405	1.63E-08	NA	NA	NA	NA	2-isopropylmalate synthase
hyaF	-1.935801804	1.46E-14	NA	NA	NA	NA	protein HyaF
mdtE	-1.932440344	4.20E-19	NA	NA	NA	NA	multidrug efflux pump membrane fusion protein MdtE
yaiZ	-1.92344183	6.11E-32	NA	NA	NA	NA	DUF2754 domain-containing protein YaiZ
ffs	-1.92042239	1.95E-09	NA	NA	NA	NA	signal recognition particle 4.5S RNA
dinD	-1.918447869	3.47E-35	NA	NA	NA	NA	DNA damage-inducible protein D
dnaJ	-1.91732906	3.73E-09	NA	NA	NA	NA	chaperone protein DnaJ
btsT	-1.912006256	2.98E-10	NA	NA	NA	NA	pyruvate:H(+) symporter
sseA	-1.889630089	7.71E-15	NA	NA	NA	NA	3-mercaptopyruvate sulfurtransferase
lsrB	-1.887889017	9.59E-08	-1.70670847	3.98E-06	NA	NA	Autoinducer-2 ABC transporter periplasmic binding protein
micL	-1.874670477	3.72E-07	NA	NA	NA	NA	copper homeostasis protein
glmZ	-1.873015943	1.33E-20	NA	NA	NA	NA	small RNA that interacts with Hfq
murP	-1.871227416	2.35E-19	NA	NA	NA	NA	N-acetylmuramic acid-specific PTS enzyme IICB component/anhydro-N-acetylmuramic acid transporter
ygiZ	-1.86451999	1.97E-06	NA	NA	NA	NA	conserved inner membrane protein YgiZ
ynfO	-1.863171887	0.023764368	NA	NA	NA	NA	Qin prophage; protein YnfO
mgtL	-1.847824326	4.38E-33	NA	NA	NA	NA	leader peptide MgtL
ybcW	-1.847711148	1.29E-08	NA	NA	NA	NA	DLP12 prophage; protein YbcW
gadA	-1.845626384	6.40E-21	NA	NA	NA	NA	glutamate decarboxylase A
tyrT	-1.84546031	0.005105145	NA	NA	NA	NA	Tyrosine tRNA1
glyY	-1.839054541	1.16E-15	NA	NA	NA	NA	Glycine tRNA3
purT	-1.833490835	4.27E-06	NA	NA	NA	NA	phosphoribosylglycinamide formyltransferase 2
htpG	-1.832391277	3.86E-09	NA	NA	NA	NA	chaperone protein HtpG
aroF	-1.825783754	1.24E-20	NA	NA	NA	NA	3-deoxy-7-phosphoheptulonate synthase, Tyr-sensitive
mglC	-1.8252172	2.55E-09	NA	NA	NA	NA	D-galactose/methyl-galactoside ABC transporter membrane subunit
allS	-1.822236485	3.76E-09	-1.610345641	4.17E-07	NA	NA	DNA-binding transcriptional activator AllS
serX	-1.821276102	3.50E-08	-1.548957985	8.60E-06	NA	NA	Serine tRNA5
dauA	-1.819333935	1.22E-09	NA	NA	NA	NA	aerobic C4-dicarboxylate transporter DauA
cbpA	-1.818783608	2.77E-13	NA	NA	NA	NA	curved DNA-binding protein
gadX	-1.801650064	1.76E-36	NA	NA	NA	NA	DNA-binding transcriptional dual regulator GadX
dmlR	-1.800244684	5.14E-24	NA	NA	NA	NA	DNA-binding transcriptional regulator DmlR
ompL	-1.799675934	0.025584384	NA	NA	NA	NA	putative outer membrane porin L
yfbM	-1.794062961	1.27E-09	NA	NA	NA	NA	DUF1877 domain-containing protein YfbM
dgoR	-1.793748856	8.68E-29	NA	NA	NA	NA	putative DNA-binding transcriptional regulator DgoR
rpiB	-1.79021387	1.92E-13	NA	NA	NA	NA	allose-6-phosphate isomerase/ribose-5-phosphate isomerase B
fdnG	-1.789091893	7.86E-06	-2.445425497	2.10E-09	2.290708613	2.45E-07	formate dehydrogenase N subunit alpha
yjhI	-1.786620647	4.48E-05	NA	NA	NA	NA	KpLE2 phage-like element; putative DNA-binding transcriptional regulator YjhI
purD	-1.777233624	4.32E-06	NA	NA	NA	NA	phosphoribosylamine--glycine ligase
livM	-1.755104842	1.85E-22	NA	NA	NA	NA	branched chain amino acid/phenylalanine ABC transporter membrane subunit LivM
dnaG	-1.74838226	4.18E-10	NA	NA	NA	NA	DNA primase
ryfD	-1.747043458	8.51E-12	NA	NA	NA	NA	RyfD small RNA
tdcC	-1.742600244	7.02E-05	NA	NA	NA	NA	threonine/serine:H(+) symporter
ymfH	-1.741654853	1.70E-21	NA	NA	NA	NA	e14 prophage; protein YmfH
adiA	-1.727525356	1.06E-17	NA	NA	NA	NA	arginine decarboxylase, degradative
rutB	-1.725794608	1.96E-06	-1.674697941	1.03E-05	NA	NA	peroxyureidoacrylate/ureidoacrylate amidohydrolase
ymcF	-1.722333026	1.02E-06	NA	NA	NA	NA	protein YmcF
nikC	-1.721459747	0.033060558	NA	NA	2.942386613	0.006940536	Ni(2(+)) ABC transporter membrane subunit NikC
dctR	-1.712454782	1.06E-20	NA	NA	NA	NA	putative DNA-binding transcriptional regulator DctR
cydX	-1.709847108	6.63E-33	NA	NA	NA	NA	cytochrome bd-I ubiquinol oxidase subunit CydX
amtB	-1.708878779	8.96E-11	NA	NA	NA	NA	ammonia/ammonium transporter
frdB	-1.708608715	3.42E-18	-1.615298551	7.93E-16	NA	NA	fumarate reductase iron-sulfur protein
rutA	-1.707525692	1.51E-05	NA	NA	NA	NA	pyrimidine oxygenase
yjiM	-1.705752541	5.98E-12	-2.144717078	5.15E-17	NA	NA	putative dehydratase subunit
malK	-1.698453254	0.00145018	NA	NA	NA	NA	maltose ABC transporter ATP binding subunit
dmsA	-1.696622165	8.66E-15	-1.652558818	1.42E-13	NA	NA	dimethyl sulfoxide reductase subunit A
hslV	-1.6958589	1.62E-10	NA	NA	NA	NA	peptidase component of the HslVU protease
yceO	-1.687146198	0.035774441	NA	NA	NA	NA	DUF2770 domain-containing protein YceO
gltT	-1.686706029	1.13E-29	NA	NA	NA	NA	Glutamate tRNA2
nrdH	-1.683598796	0.005723681	NA	NA	NA	NA	glutaredoxin-like protein
cutC	-1.681874068	6.45E-07	NA	NA	NA	NA	protein CutC
chpB	-1.681012475	1.42E-08	NA	NA	NA	NA	endoribonuclease toxin ChpB
ypdK	-1.678413017	8.46E-14	NA	NA	NA	NA	putative membrane protein YpdK
ulaC	-1.675123684	0.007935599	NA	NA	NA	NA	L-ascorbate specific PTS enzyme IIA component
sroH	-1.671710115	3.00E-10	NA	NA	NA	NA	Novel sRNA, function unknown
evgA	-1.662762203	4.22E-11	NA	NA	NA	NA	DNA-binding transcriptional activator EvgA
nrdI	-1.661118999	0.009870606	NA	NA	NA	NA	dimanganese-tyrosyl radical cofactor maintenance flavodoxin NrdI
yqiI	-1.660879758	1.62E-12	NA	NA	NA	NA	putative fimbrial protein YqiI
valU	-1.658383967	9.31E-07	NA	NA	NA	NA	Valine tRNA1
nrfA	-1.657549666	1.06E-08	-1.566378565	1.89E-07	NA	NA	cytochrome c552 nitrite reductase
ybhF	-1.652531518	4.65E-08	NA	NA	NA	NA	putative ABC exporter ATP binding subunit
chpS	-1.651436973	2.47E-09	NA	NA	NA	NA	ChpS antitoxin of the ChpB-ChpS toxin-antitoxin system
glpK	-1.651021823	1.34E-13	NA	NA	NA	NA	glycerol kinase
abrB	-1.64201637	2.46E-20	NA	NA	NA	NA	putative regulator
pinR	-1.639989698	8.70E-06	NA	NA	NA	NA	Rac prophage; putative site-specific recombinase
preT	-1.63655716	1.65E-07	NA	NA	NA	NA	NAD-dependent dihydropyrimidine dehydrogenase subunit PreT
hslU	-1.63378713	1.41E-08	NA	NA	NA	NA	ATPase component of the HslVU protease
aceF	-1.631671173	4.58E-15	NA	NA	NA	NA	pyruvate dehydrogenase, E2 subunit
tyrA	-1.628422748	1.48E-13	NA	NA	NA	NA	fused chorismate mutase/prephenate dehydrogenase
htrE	-1.622995533	9.91E-11	NA	NA	NA	NA	putative fimbrial usher protein HtrE
ykgS	-1.62159402	9.10E-29	NA	NA	NA	NA	CP4-6 prophage; protein YkgS
rcbA	-1.616054929	3.82E-05	NA	NA	NA	NA	Rac prophage; double-strand break reduction protein
oxyS	-1.611348211	3.56E-07	-2.055223307	1.69E-09	NA	NA	regulatory sRNA
uhpA	-1.611145749	8.28E-13	NA	NA	NA	NA	DNA-binding transcriptional activator UhpA
kduD	-1.607623995	5.88E-15	NA	NA	NA	NA	putative 2-keto-3-deoxy-D-gluconate dehydrogenase
ysaA	-1.60528297	1.55E-11	NA	NA	NA	NA	putative electron transport protein YsaA
cadC	-1.595404187	3.12E-17	NA	NA	NA	NA	DNA-binding transcriptional activator CadC
ydjF	-1.58630357	8.60E-23	NA	NA	NA	NA	putative DNA-binding transcriptional regulator YdjF
rhoL	-1.584357464	8.83E-13	NA	NA	NA	NA	rho operon leader peptide
sdaA	-1.583597702	1.51E-05	-1.94349924	2.01E-07	NA	NA	L-serine deaminase I
trpT	-1.582579973	4.64E-20	NA	NA	NA	NA	Tryptophan tRNA
glyX	-1.577191219	3.00E-19	NA	NA	NA	NA	Glycine tRNA3
hcp	-1.575199683	4.55E-05	-1.747155667	1.73E-05	1.565862318	0.000951366	protein S-nitrosylase
racC	-1.574080524	8.73E-14	NA	NA	NA	NA	Rac prophage; protein RacC
yadV	-1.565746244	0.005834401	-1.850545817	0.002389333	NA	NA	putative fimbrial chaperone YadV
sokC	-1.562764007	1.65E-09	NA	NA	NA	NA	regulatory antisense RNA
alsA	-1.556932901	9.53E-07	NA	NA	NA	NA	D-allose ABC transporter ATP binding subunit
uxaC	-1.55690027	1.49E-08	NA	NA	NA	NA	D-glucoronate/D-galacturonate isomerase
mtfA	-1.552888338	1.99E-20	NA	NA	NA	NA	Mlc titration factor
galT	-1.552171387	1.75E-13	NA	NA	NA	NA	galactose-1-phosphate uridylyltransferase
leuE	-1.550375435	1.23E-10	NA	NA	NA	NA	leucine exporter
nrdE	-1.549406746	0.008325531	NA	NA	NA	NA	ribonucleoside-diphosphate reductase 2 subunit alpha
cysT	-1.547697367	3.12E-24	NA	NA	NA	NA	Cysteine tRNA
fucA	-1.541085078	5.10E-06	NA	NA	NA	NA	L-fuculose-phosphate aldolase
ydiL	-1.540916145	3.89E-05	NA	NA	NA	NA	DUF1870 domain-containing protein YdiL
narW	-1.54060457	0.011993482	NA	NA	NA	NA	NarW, putative private chaperone for NarZ nitrate reductase subunit
raiA	-1.539284886	3.35E-31	NA	NA	NA	NA	stationary phase translation inhibitor and ribosome stability factor
gadB	-1.534668261	6.37E-15	NA	NA	NA	NA	glutamate decarboxylase B
frdC	-1.529834463	4.11E-12	-1.790819999	1.91E-15	NA	NA	fumarate reductase membrane protein FrdC
yqfG	-1.524596668	1.71E-06	-1.653604162	7.09E-07	NA	NA	uncharacterized protein YqfG
glsA	-1.518668581	2.96E-10	NA	NA	NA	NA	glutaminase 1
appB	-1.516845692	4.00E-16	NA	NA	NA	NA	cytochrome bd-II ubiquinol oxidase subunit II
mlc	-1.513880503	1.58E-11	NA	NA	NA	NA	DNA-binding transcriptional repressor Mlc
narY	-1.511834812	0.006003475	NA	NA	NA	NA	nitrate reductase Z subunit beta
ydcT	-1.500320002	4.92E-07	-1.626996868	1.26E-07	NA	NA	putative ABC transporter ATP-binding protein YdcT
ybgS	1.501578898	4.77E-21	NA	NA	NA	NA	PF13985 family protein YbgS
fimF	1.512925699	0.001340766	NA	NA	NA	NA	type 1 fimbriae minor subunit FimF
msrC	1.513902979	6.95E-17	NA	NA	NA	NA	free methionine-(R)-sulfoxide reductase
ybiV	1.520998551	7.97E-14	NA	NA	NA	NA	sugar phosphatase
ynaL	1.528136169	2.12E-11	NA	NA	NA	NA	protein YnaL
cbrA	1.52944774	9.04E-11	NA	NA	NA	NA	colicin M resistance protein
yoaG	1.551704488	2.29E-09	NA	NA	NA	NA	DUF1869 domain-containing protein YoaG
waaH	1.552568088	1.69E-05	2.409076166	1.96E-11	NA	NA	UDP-glucuronate:LPS(HepIII) glycosyltransferase
nhoA	1.56519973	2.63E-14	NA	NA	NA	NA	arylamine N-acetyltransferase
cysC	1.566504546	1.46E-13	NA	NA	NA	NA	adenylyl-sulfate kinase
cysK	1.570160319	3.39E-11	NA	NA	NA	NA	O-acetylserine sulfhydrylase A
truC	1.586741804	2.69E-14	NA	NA	NA	NA	tRNA pseudouridine(65) synthase
nudE	1.594426816	2.31E-14	NA	NA	NA	NA	ADP-sugar diphosphatase NudE
ybhP	1.596377473	1.28E-44	NA	NA	NA	NA	endonuclease/exonuclease/phosphatase domain-containing protein YbhP
yeiB	1.607632397	9.99E-10	NA	NA	NA	NA	DUF418 domain-containing protein YeiB
trxC	1.608216325	6.24E-12	NA	NA	NA	NA	reduced thioredoxin 2
ysdD	1.61011081	9.61E-09	NA	NA	NA	NA	protein YsdD
yajD	1.610397536	7.18E-13	NA	NA	NA	NA	HNH nuclease family protein
yjdN	1.616103904	5.88E-35	NA	NA	NA	NA	conserved protein YjdN
ydcI	1.630551064	7.64E-16	NA	NA	NA	NA	putative DNA-binding transcriptional repressor YdcI
fimC	1.633452837	0.002513263	NA	NA	NA	NA	type 1 fimbriae periplasmic chaperone
yedK	1.639687498	8.38E-14	NA	NA	NA	NA	putative SOS response-associated peptidase YedK
cysN	1.64137581	7.27E-18	NA	NA	NA	NA	sulfate adenylyltransferase subunit 1
gcvP	1.655922755	1.32E-14	NA	NA	NA	NA	glycine decarboxylase
cbl	1.664254776	6.06E-06	NA	NA	NA	NA	DNA-binding transcriptional activator Cbl
yeaC	1.688156598	5.37E-08	NA	NA	NA	NA	conserved protein YeaC
iscU	1.713761347	6.11E-31	NA	NA	NA	NA	scaffold protein for iron-sulfur cluster assembly
ais	1.717348997	3.17E-06	NA	NA	NA	NA	putative lipopolysaccharide core heptose(II)-phosphate phosphatase
ugpB	1.718724768	1.07E-17	NA	NA	NA	NA	sn-glycerol 3-phosphate ABC transporter periplasmic binding protein
iscA	1.729460691	5.42E-23	NA	NA	NA	NA	iron-sulfur cluster insertion protein IscA
fumC	1.733779616	7.93E-29	NA	NA	NA	NA	fumarase C
cysI	1.736736707	4.62E-17	NA	NA	NA	NA	sulfite reductase, hemoprotein subunit
yjgM	1.737735928	2.49E-24	NA	NA	NA	NA	putative acetyltransferase YjgM
ydjO	1.746363411	1.65E-05	NA	NA	NA	NA	protein YdjO
cspA	1.763905973	6.00E-08	NA	NA	NA	NA	cold shock protein CspA
puuR	1.776351503	9.60E-12	NA	NA	NA	NA	DNA-binding transcriptional repressor PuuR
nagB	1.785144901	5.28E-26	NA	NA	NA	NA	glucosamine-6-phosphate deaminase
crl	1.794727232	5.12E-09	NA	NA	NA	NA	RNA polymerase holoenzyme assembly factor Crl
cysA	1.799018335	2.26E-18	NA	NA	NA	NA	sulfate/thiosulfate ABC transporter ATP binding subunit
srlB	1.807436497	0.021338796	NA	NA	NA	NA	sorbitol-specific PTS enzyme IIA component
yqcC	1.811328554	3.32E-21	NA	NA	NA	NA	DUF446 domain-containing protein YqcC
drpB	1.823210159	9.18E-31	NA	NA	NA	NA	putative inner membrane protein
gcvH	1.830938884	9.61E-09	NA	NA	NA	NA	glycine cleavage system H protein
arsR	1.844204314	0.000134297	NA	NA	NA	NA	DNA-binding transcriptional repressor ArsR
efeU	1.851998159	5.06E-10	NA	NA	NA	NA	inactive ferrous iron permease EfeU, N-terminal fragment
yigI	1.865970099	2.99E-19	NA	NA	NA	NA	putative thioesterase YigI
pheP	1.867781841	1.16E-22	NA	NA	NA	NA	phenylalanine:H(+) symporter PheP
ydgC	1.870501795	2.51E-25	NA	NA	NA	NA	GlpM family protein
erpA	1.8736926	3.81E-32	1.725900568	1.45E-26	NA	NA	iron-sulfur cluster insertion protein ErpA
yciW	1.873833656	4.14E-16	NA	NA	NA	NA	putative oxidoreductase
arpA	1.894056023	1.24E-11	NA	NA	NA	NA	regulator of acetyl CoA synthetase
iscS	1.897926116	6.38E-42	NA	NA	NA	NA	cysteine desulfurase
arnB	1.920434232	6.63E-11	NA	NA	NA	NA	UDP-4-amino-4-deoxy-L-arabinose aminotransferase
ydcL	1.929025535	5.96E-37	NA	NA	NA	NA	DUF3313 domain-containing lipoprotein YdcL
mhpR	1.975813737	4.50E-25	NA	NA	NA	NA	DNA-binding transcriptional activator MhpR
ygbA	2.005738039	3.47E-14	NA	NA	NA	NA	protein YgbA
tcyP	2.017940172	1.06E-13	NA	NA	NA	NA	cystine/sulfocysteine:cation symporter
rcnR	2.046599584	7.61E-39	NA	NA	NA	NA	DNA-binding transcriptional repressor RcnR
fldA	2.080214817	1.75E-17	NA	NA	NA	NA	flavodoxin 1
cysH	2.088215042	2.15E-32	NA	NA	NA	NA	phosphoadenosine phosphosulfate reductase
phoH	2.092145777	2.34E-30	NA	NA	NA	NA	ATP-binding protein PhoH
hprR	2.092255313	7.96E-22	1.820311443	4.00E-16	NA	NA	DNA-binding transcriptional dual regulator HprR
cusC	2.099815378	1.01E-12	1.957769193	1.08E-10	1.773159158	7.05E-08	copper/silver export system outer membrane channel
sthA	2.10700244	3.30E-30	NA	NA	NA	NA	soluble pyridine nucleotide transhydrogenase
ybdM	2.110457537	2.40E-10	NA	NA	NA	NA	ParB-like nuclease domain-containing protein YbdM
alaC	2.130386231	1.19E-28	NA	NA	NA	NA	glutamate--pyruvate aminotransferase AlaC
soxR	2.133563431	3.58E-16	1.762710437	8.43E-11	NA	NA	DNA-binding transcriptional dual regulator SoxR
tcyJ	2.139459329	2.75E-25	NA	NA	NA	NA	cystine ABC transporter periplasmic binding protein
folE	2.153928555	6.80E-29	NA	NA	NA	NA	GTP cyclohydrolase 1
intG	2.158496094	0.006409444	NA	NA	NA	NA	putative defective phage integrase
fimA	2.163926752	0.00026905	NA	NA	NA	NA	type 1 fimbriae major subunit
hprS	2.193479999	9.12E-23	NA	NA	NA	NA	sensory histidine kinase HprS
ygcU	2.19780894	9.87E-20	NA	NA	NA	NA	putative FAD-containing dehydrogenase
msrB	2.228643956	9.54E-14	NA	NA	NA	NA	methionine sulfoxide reductase B
ymjE	2.230305523	3.16E-19	NA	NA	NA	NA	protein YmjE
ybgU	2.23918215	3.50E-18	NA	NA	NA	NA	protein YbgU
zntA	2.246272235	8.79E-20	NA	NA	-1.680296178	7.04E-10	Zn(2(+))/Cd(2(+))/Pb(2(+)) exporting P-type ATPase
hcxA	2.247330402	1.96E-11	NA	NA	NA	NA	hydroxycarboxylate dehydrogenase A
tsuB	2.296047455	1.25E-15	NA	NA	NA	NA	putative sulfurtransferase YeeD
yejG	2.323564692	9.83E-37	NA	NA	NA	NA	protein YejG
tsuA	2.328055176	8.81E-29	NA	NA	NA	NA	inner membrane protein YeeE
metC	2.331311658	3.81E-12	NA	NA	NA	NA	cystathionine beta-lyase/L-cysteine desulfhydrase
ydjI	2.333558331	0.002904251	NA	NA	NA	NA	putative aldolase YdjI
yqgD	2.380099547	3.08E-14	NA	NA	NA	NA	DUF2684 domain-containing protein YqgD
cusA	2.382738055	5.71E-18	2.102274681	1.17E-13	1.558470152	9.36E-07	copper/silver export system RND permease
nlpA	2.395758942	1.55E-17	NA	NA	NA	NA	lipoprotein-28
bhsA	2.396859807	1.29E-16	NA	NA	NA	NA	DUF1471 domain-containing multiple stress resistance outer membrane protein BhsA
iscR	2.429720659	1.64E-88	NA	NA	NA	NA	DNA-binding transcriptional dual regulator IscR
aceB	2.433386496	1.05E-13	NA	NA	NA	NA	malate synthase A
nemR	2.436497023	2.22E-37	NA	NA	NA	NA	DNA-binding transcriptional repressor NemR
aceA	2.489253399	1.67E-17	NA	NA	NA	NA	isocitrate lyase
cysD	2.499415561	3.97E-35	NA	NA	NA	NA	sulfate adenylyltransferase subunit 2
yeaR	2.521690196	1.33E-30	NA	NA	NA	NA	DUF1971 domain-containing protein YeaR
glaH	2.545046213	4.38E-44	NA	NA	NA	NA	PF08943 family protein CsiD
aceK	2.558787422	4.34E-52	NA	NA	NA	NA	isocitrate dehydrogenase kinase/phosphatase
gcvT	2.569054836	4.49E-28	NA	NA	NA	NA	aminomethyltransferase
cusS	2.581959666	3.34E-59	1.700525756	4.84E-25	NA	NA	sensory histidine kinase CusS
cusR	2.584564616	7.09E-26	2.393094871	1.25E-21	NA	NA	DNA-binding transcriptional activator CusR
yncJ	2.594551363	1.60E-19	2.212771669	7.33E-14	NA	NA	protein YncJ
cusF	2.621872246	7.14E-24	2.829675603	7.24E-27	NA	NA	copper/silver export system periplasmic binding protein
soxS	2.665253949	9.06E-96	NA	NA	NA	NA	DNA-binding transcriptional dual regulator SoxS
yhcN	2.671915992	1.87E-34	NA	NA	NA	NA	DUF1471 domain-containing stress-induced protein YhcN
hypT	2.687673617	9.05E-58	NA	NA	NA	NA	DNA-binding transcriptional dual regulator HypT
yfdX	2.703277472	0.001179424	2.794136016	0.001466351	NA	NA	protein YfdX
puuD	2.723945114	1.23E-44	NA	NA	NA	NA	gamma-glutamyl-gamma-aminobutyrate hydrolase
metL	2.782520361	3.73E-25	NA	NA	NA	NA	fused aspartate kinase/homoserine dehydrogenase 2
metE	2.783124318	1.88E-21	NA	NA	NA	NA	cobalamin-independent homocysteine transmethylase
mmuP	2.870431441	2.63E-06	NA	NA	NA	NA	S-methyl-L-methionine transporter
metQ	3.034110047	5.06E-18	NA	NA	NA	NA	L-methionine/D-methionine ABC transporter membrane anchored binding protein
idlP	3.073163673	1.10E-39	NA	NA	NA	NA	iraD leader peptide
metK	3.084464057	8.29E-28	NA	NA	NA	NA	methionine adenosyltransferase
mntH	3.114577514	2.21E-94	NA	NA	-2.174857077	2.33E-44	Mn(2(+))/Fe(2(+)): H(+) symporter MntH
puuA	3.171557365	1.09E-34	NA	NA	NA	NA	glutamate-putrescine ligase
metJ	3.233705677	1.40E-22	NA	NA	NA	NA	DNA-binding transcriptional repressor MetJ
metI	3.347223845	1.23E-19	NA	NA	NA	NA	L-methionine/D-methionine ABC transporter membrane subunit
metR	3.367265035	3.25E-23	NA	NA	NA	NA	DNA-binding transcriptional dual regulator MetR
ybdL	3.54921002	4.83E-12	NA	NA	NA	NA	methionine-oxo-acid transaminase, PLP-dependent
metN	3.584605967	1.09E-29	NA	NA	NA	NA	L-methionine/D-methionine ABC transporter ATP binding subunit
rybA	3.662298278	2.61E-32	NA	NA	-3.1999426	3.81E-23	small regulatory RNA
ytiC	3.671127371	2.84E-49	NA	NA	NA	NA	protein YtiC
ytiD	3.700663227	2.75E-67	NA	NA	NA	NA	protein YtiD
mntS	3.722684892	7.74E-34	NA	NA	-3.276872945	1.51E-24	small protein MntS
sbp	3.736109794	3.40E-14	NA	NA	NA	NA	sulfate/thiosulfate ABC transporter periplasmic binding protein Sbp
iraD	3.784428436	3.08E-50	NA	NA	NA	NA	anti-adaptor protein IraD, inhibitor of sigma(S) proteolysis
metB	3.992111066	3.13E-12	NA	NA	NA	NA	O-succinylhomoserine(thiol)-lyase/O- succinylhomoserine lyase
hisF	4.027750397	1.62E-13	NA	NA	NA	NA	imidazole glycerol phosphate synthase subunit HisF
hisD	4.082973984	8.06E-18	NA	NA	NA	NA	histidinal/histidinol dehydrogenase
hisB	4.144603028	2.41E-16	NA	NA	NA	NA	imidazoleglycerol-phosphate dehydratase/histidinol-phosphatase
hisI	4.150839723	6.96E-11	NA	NA	NA	NA	putative bifunctional phosphoribosyl-AMP cyclohydrolase/phosphoribosyl-ATP pyrophosphatase
metA	4.181780432	1.11E-32	NA	NA	NA	NA	homoserine O-succinyltransferase
hisC	4.327957313	6.05E-17	NA	NA	NA	NA	histidinol-phosphate aminotransferase
hisG	4.38194251	3.80E-15	NA	NA	NA	NA	ATP phosphoribosyltransferase
hisH	4.45526206	8.76E-17	NA	NA	NA	NA	imidazole glycerol phosphate synthase subunit HisH
hisA	4.553192877	4.11E-14	NA	NA	NA	NA	1-(5-phosphoribosyl)-5-[(5- phosphoribosylamino)methylideneamino]imidazole-4- carboxamide isomerase
metF	4.89941552	2.78E-16	NA	NA	NA	NA	5,10-methylenetetrahydrofolate reductase
yehK	NA	NA	-3.005787213	0.02422259	NA	NA	uncharacterized protein YehK
ymgC	NA	NA	-2.082364028	9.82E-09	NA	NA	protein YmgC
rutE	NA	NA	-1.948772119	1.64E-12	NA	NA	putative malonic semialdehyde reductase
ghoS	NA	NA	-1.926979667	9.82E-09	NA	NA	antitoxin of the GhoTS toxin-antitoxin system
yqeL	NA	NA	-1.841872526	0.026075632	NA	NA	uncharacterized protein YqeL
nrfC	NA	NA	-1.832569473	0.011212199	2.660041414	0.002920452	putative menaquinol-cytochrome c reductase 4Fe-4S subunit
nanS	NA	NA	-1.785949579	0.000170456	NA	NA	N-acetyl-9-O-acetylneuraminate esterase
ygeI	NA	NA	-1.756262409	2.49E-05	NA	NA	protein YgeI
metZ	NA	NA	-1.73599998	1.13E-13	NA	NA	Initiator methionine tRNAf1
yihR	NA	NA	-1.732096649	0.001524639	NA	NA	putative aldose 1-epimerase YihR
ydeM	NA	NA	-1.714836702	7.32E-05	NA	NA	putative anaerobic sulfatase maturation enzyme YdeM
yfdE	NA	NA	-1.712518851	1.94E-05	NA	NA	acetyl-CoA:oxalate CoA-transferase
yjjI	NA	NA	-1.708810096	1.21E-16	NA	NA	DUF3029 domain-containing protein YjjI
metV	NA	NA	-1.679112204	7.31E-10	NA	NA	Initiator methionine tRNAf1
gcvB	NA	NA	-1.641570605	1.81E-12	NA	NA	small regulatory RNA
csiE	NA	NA	-1.628810606	1.38E-06	NA	NA	stationary phase inducible protein CsiE
insB6	NA	NA	-1.596157895	0.015459957	NA	NA	IS1 protein InsB
metW	NA	NA	-1.566209369	5.80E-11	NA	NA	Initiator methionine tRNAf1
frwD	NA	NA	-1.543833127	0.016801398	NA	NA	putative PTS enzyme IIB component FrwD
rutF	NA	NA	-1.524003606	1.77E-08	NA	NA	flavin reductase
insB5	NA	NA	-1.520041474	0.006740088	NA	NA	IS1 protein InsB
yagH	NA	NA	-1.516483729	0.001245315	NA	NA	CP4-6 prophage; putative xylosidase/arabinosidase
yneP	NA	NA	-1.510439528	0.030222465	NA	NA	protein YneP
ygdR	NA	NA	1.541138199	5.78E-25	NA	NA	DUF903 domain-containing lipoprotein YgdR
ybjH	NA	NA	1.546034591	1.03E-27	NA	NA	uncharacterized protein YbjH
bioB	NA	NA	1.549105181	9.40E-06	NA	NA	biotin synthase
fliJ	NA	NA	1.559795656	0.041084037	NA	NA	flagellar biosynthesis protein FliJ
yhjX	NA	NA	1.576409974	2.26E-05	NA	NA	putative pyruvate transporter
htpX	NA	NA	1.583322158	1.66E-15	NA	NA	zinc dependent endoprotease
yebE	NA	NA	1.592970792	9.84E-14	NA	NA	conserved inner membrane protein YebE
hslJ	NA	NA	1.595420255	1.18E-47	NA	NA	lipoprotein implicated in Novobiocin resistance
ydcF	NA	NA	1.59839428	3.67E-13	NA	NA	DUF218 domain-containing protein YdcF
yadW	NA	NA	1.602098434	3.49E-22	NA	NA	protein YadW
cspI	NA	NA	1.639852361	4.00E-09	NA	NA	Qin prophage; cold shock protein CspI
marA	NA	NA	1.68827164	7.33E-14	NA	NA	DNA-binding transcriptional dual regulator MarA
yaiY	NA	NA	1.692286421	3.89E-14	NA	NA	inner membrane protein
bioC	NA	NA	1.716388101	3.78E-08	NA	NA	malonyl-acyl carrier protein methyltransferase
bioD	NA	NA	1.726252863	7.06E-13	NA	NA	dethiobiotin synthetase
yccA	NA	NA	1.746459715	4.34E-13	NA	NA	modulator of FtsH protease
yajI	NA	NA	1.771935732	1.36E-44	NA	NA	putative lipoprotein YajI
ymdF	NA	NA	1.791698827	1.36E-08	NA	NA	conserved protein YmdF
ynfQ	NA	NA	1.852467379	1.79E-08	NA	NA	Qin prophage; protein YnfQ
marR	NA	NA	1.862231921	1.62E-20	NA	NA	DNA-binding transcriptional repressor MarR
cpxP	NA	NA	1.863427481	1.06E-12	NA	NA	periplasmic protein CpxP
mdtA	NA	NA	1.872274564	7.23E-38	NA	NA	multidrug efflux pump membrane fusion protein MdtA
ycfJ	NA	NA	1.889488898	1.11E-46	NA	NA	PF05433 family protein YcfJ
cusB	NA	NA	1.919264154	3.78E-09	1.936816521	3.30E-08	copper/silver export system membrane fusion protein
yjbE	NA	NA	1.964263241	5.77E-28	NA	NA	uncharacterized protein YjbE
ugd	NA	NA	2.021858065	4.18E-24	NA	NA	UDP-glucose 6-dehydrogenase
ypeC	NA	NA	2.093154695	1.99E-21	NA	NA	DUF2502 domain-containing protein YpeC
kdpC	NA	NA	2.19240012	2.88E-20	NA	NA	K(+) transporting P-type ATPase subunit KdpC
creD	NA	NA	2.264913151	6.85E-25	NA	NA	putative inner membrane protein
spy	NA	NA	2.428104403	7.19E-25	NA	NA	ATP-independent periplasmic chaperone
copA	NA	NA	2.450570924	1.06E-36	NA	NA	soluble Cu(+) chaperone,Cu(+) exporting P-type ATPase
yhdV	NA	NA	2.567194244	2.99E-19	NA	NA	lipoprotein YhdV
yaaX	NA	NA	2.627080066	1.36E-44	NA	NA	DUF2502 domain-containing protein YaaX
kdpB	NA	NA	2.739729323	1.92E-29	NA	NA	K(+) transporting P-type ATPase subunit KdpB
kdpF	NA	NA	2.739742372	7.29E-22	NA	NA	K(+) transporting P-type ATPase subunit KdpF
kdpA	NA	NA	2.958035763	7.73E-38	NA	NA	K(+) transporting P-type ATPase subunit KdpA
cueO	NA	NA	3.129251903	3.80E-43	NA	NA	cuprous oxidase/multicopper oxidase with role in copper homeostasis
araD	NA	NA	NA	NA	1.884343187	0.04988302	L-ribulose-5-phosphate 4-epimerase AraD
fdnH	NA	NA	NA	NA	1.924035986	4.00E-05	formate dehydrogenase N subunit beta
