# Supplementary material for: The molecular basis of the synergistic toxicity of nickel and copper, common environmental co-contaminants
Source: Appl Environ Microbiol. 2025 Nov 24;91(12):e01627-25. doi: 10.1128/aem.01627-25 (PMC12724342; doi:10.1128/aem.01627-25)
Supplement: Table S3 — TPM data for replicates. [file aem.01627-25-s0003.csv]

Table S3	Transcripts per million (TPM) counts for experimental replicates
gene	Ctrl1-TPM	Ctrl2-TPM	Ctrl3-TPM	Cu1-TPM	Cu2-TPM	Cu3-TPM	Ni1-TPM	Ni2-TPM	Ni3-TPM	CuNi1-TPM	CuNi2-TPM	CuNi3-TPM
aaaD	1.334596	0.493499	1.20144	0.339686	0.356531	0.580308	1.530724	1.040702	0.532559	1.363645	1.560395	1.14519
aaaE	0.128865	0.05943	0.113708	0.13546	0.585319	0.032036	0.092062	0.143607	0.073106	0.160832	0.309343	0.148726
aaeA	4.906019	4.861365	4.389062	2.881424	3.147067	3.07696	3.621758	4.246708	3.892822	4.562855	4.434862	4.383495
aaeB	1.317928	1.465751	1.115638	0.774947	1.280326	1.240755	1.310158	1.095891	1.696732	2.082856	1.964121	1.952232
aaeR	9.600795	9.689818	8.043911	7.005866	8.188984	7.811818	9.093958	10.484862	7.962125	16.074366	16.942572	16.685995
aaeX	8.921183	7.680179	7.558969	5.819972	6.309018	5.643716	6.975743	7.850567	8.118382	7.841736	8.505168	10.718611
aas	7.208263	6.598163	6.12742	5.67114	6.298012	5.739505	6.264482	6.874994	8.793415	16.040462	14.997191	14.568486
aat	4.073581	3.930093	3.602071	3.714087	3.970086	3.344782	4.039781	6.148816	5.617409	11.600098	10.466826	7.115866
abgA	0.428599	0.466072	0.220904	0.460228	0.438459	0.438441	0.185331	0.370316	0.570215	0.442622	0.82045	0.582066
abgB	1.738872	2.355117	1.987072	2.109402	1.724063	1.636301	2.300243	1.999594	1.931898	3.224042	3.138489	3.063052
abgR	1.952824	1.458876	1.719499	1.69993	2.06941	2.118714	1.854863	1.074557	1.568125	2.233827	1.086156	2.157024
abgT	2.00568	2.085195	1.823273	1.314748	1.400419	1.882754	1.656947	1.41584	1.335894	2.038631	1.737589	1.904856
abpA	6.427921	6.928022	6.314618	4.354364	5.969155	4.210281	1.877027	5.298614	6.837811	10.64377	12.42383	12.378472
abpB	6.338452	8.320045	6.880976	5.758395	6.649951	7.302253	3.840828	6.325378	7.267204	12.32134	11.709639	9.628181
abrB	9.383924	8.268435	8.027787	4.851624	4.294699	5.840132	5.21185	5.385371	6.856233	4.008292	3.141135	3.227956
accA	12.806926	11.78845	12.280498	11.521966	13.879075	12.821094	10.574357	14.852635	16.221659	20.294132	21.133764	18.403419
accB	9.650193	8.371764	7.607098	9.439861	13.821193	13.731968	10.732772	12.374936	9.258554	13.856835	10.626445	12.064413
accC	16.394276	15.221938	14.254803	25.217386	26.481041	26.793924	12.961313	18.744474	29.385546	23.327118	21.545214	19.112064
accD	39.082447	40.404606	34.390438	57.82399	66.744148	58.905682	36.305092	44.498966	48.062027	63.638096	65.820381	59.839718
aceA	67.451286	53.032471	44.885067	33.864922	43.427383	45.176201	56.033051	63.583218	155.428406	422.554596	428.262115	323.756958
aceB	69.766823	57.783016	53.563847	43.530704	52.242928	53.328609	62.416527	68.482841	200.07518	442.688782	487.278351	312.693878
aceE	57.649078	51.346798	44.886032	61.564362	82.172554	71.262123	37.75206	51.870419	42.157738	36.816956	29.87105	23.606682
aceF	53.991936	49.133995	36.992348	44.430649	58.110271	50.686882	36.150753	51.035084	31.542103	23.684229	17.721823	15.685869
aceK	8.451946	7.584255	7.37893	4.334215	5.509456	4.951719	8.697657	8.94261	13.306076	66.59864	62.794716	45.970753
ackA	54.875835	57.351364	45.318935	23.935783	26.399319	23.156998	36.381351	42.225464	29.429398	46.843956	41.989964	35.804909
acnA	19.754318	20.514639	16.822119	14.065379	18.628887	18.149891	20.837708	23.992241	28.526201	54.199707	46.264938	36.498524
acnB	40.182819	38.499542	33.372444	36.664135	54.117828	43.931221	37.289852	45.048222	50.964333	72.247581	77.507202	69.394142
acpH	9.634816	7.965719	7.439117	6.661314	6.474325	6.915439	8.473048	9.788198	10.16273	27.165009	24.086561	17.36651
acpP	2082.981445	2234.847656	2169.93042	2833.476074	3001.79834	2838.138916	2190.68457	2359.520752	2396.780518	3743.49292	4318.929688	4422.224121
acpS	9.627	10.788426	8.605114	9.764559	13.727727	11.267586	7.636104	8.730297	7.398476	9.782904	13.07482	10.519374
acpT	12.084901	17.945974	13.54694	20.0355	19.982363	20.468937	16.314306	20.074329	14.572998	26.102488	19.63546	18.365936
acrA	28.645191	29.493626	25.835377	38.126415	39.010033	37.998062	19.037106	25.932402	28.509417	34.834087	35.846157	34.314861
acrB	31.796633	32.397968	29.329731	31.583048	34.791336	31.879807	22.822531	28.722435	32.424164	31.206976	31.498966	29.254396
acrD	2.169833	2.467971	2.208581	2.093728	2.576244	2.155364	1.648099	2.553096	2.166939	2.972893	2.961311	2.783755
acrE	1.138976	0.462466	0.945908	0.988114	1.200992	0.975541	0.481799	0.366079	0.617066	0.754861	1.170434	0.715225
acrF	2.65839	2.633087	2.583585	2.599324	2.489266	2.878217	2.343989	2.177714	2.115717	2.833726	3.104572	3.247075
acrR	25.039557	23.341284	25.10417	37.403168	32.330944	33.104229	18.625109	26.958612	24.871897	28.823069	25.904837	27.461948
acrZ	841.26825	881.483276	982.413025	970.335205	858.730164	1041.758545	790.739014	838.922241	994.084412	475.005646	517.979736	627.318665
acs	4.394243	5.46852	3.22424	2.309187	2.680109	2.330433	3.238481	3.643391	4.753464	5.590367	6.215795	6.173862
actP	1.60344	1.650209	0.90395	0.786107	0.813545	0.866824	1.177965	1.443907	1.927887	1.833913	1.675522	1.011327
ada	13.394102	11.960663	9.733953	6.608582	7.587664	7.170579	11.26057	12.59911	9.185513	20.207451	16.293886	13.493846
add	8.037371	8.930217	10.89057	8.917277	11.898271	9.865689	9.933886	10.269951	8.92431	11.909501	10.986112	13.75963
adeD	2.305745	2.142439	2.012246	1.18723	0.949016	0.943622	2.646991	2.096052	1.110859	2.327498	1.818095	1.535976
adeP	6.367116	5.300634	4.381241	5.026667	5.998596	5.976557	2.974624	4.414017	17.005116	6.189131	5.177569	6.513113
adeQ	0.430422	0.522736	0.638239	0.278159	0.259487	0.466744	0.500815	0.682643	0.479499	0.492032	0.88236	0.845285
adhE	78.224648	82.213593	61.004181	58.365658	71.895111	55.965958	74.446426	90.473923	90.49939	119.33902	90.998322	76.057594
adhP	86.680428	79.070068	59.467247	55.794003	66.602257	54.97879	81.760635	86.309944	52.1259	66.555946	55.596542	46.886646
adiA	5.364413	5.393301	4.181073	3.575385	3.992545	4.347714	5.014805	5.339397	3.579682	1.680304	1.984511	1.978238
adiC	5.140136	7.90875	6.831143	2.97536	3.428615	3.533728	5.362985	6.129273	3.559959	1.237069	1.133531	1.230354
adiY	6.763225	14.029127	10.962267	8.948908	8.701291	6.89066	5.340188	6.681388	6.118083	3.374514	2.966608	1.389169
adk	26.253431	25.353167	21.431005	27.515003	29.5422	25.299307	15.305202	19.410961	26.111425	25.416307	32.497314	27.434742
aegA	1.869536	3.060041	1.636884	1.175649	1.154034	1.013543	1.072429	1.117664	1.363713	2.384873	2.111688	1.750891
aer	1.533718	1.197464	1.063034	1.151338	1.05965	1.352131	1.044572	1.587881	1.653765	2.50503	2.649167	2.802082
aes	3.040782	2.470069	2.25272	2.887098	2.137119	1.882313	1.99491	2.322311	3.153346	4.433012	3.444604	4.118223
afuB	1.19445	0.811041	1.311324	0.741888	0.615957	0.782274	0.850564	1.366361	0.500986	0.917643	0.717	0.989679
afuC	0.825913	1.112317	1.014027	0.539782	0.471424	0.518815	0.656551	0.633456	0.412095	1.193017	1.408932	2.501976
agaA	1.624389	2.197217	1.179801	1.088763	1.730563	1.779331	2.410522	3.090399	0.857237	3.346316	3.392449	2.125697
agaB	0.27318	0.562644	0.192945	0.288032	0.084319	0.610396	0.090939	0.258425	0.29226	0.204479	0.307394	0.389524
agaC	0.150196	0.327453	0.15041	0.117011	0.011308	0.122783	0.050731	0.345314	0.038505	0.174586	0.571741	0.330607
agaD	0.623498	0.73082	0.815564	0.74632	0.940552	1.045703	0.694843	0.874613	0.486513	1.437511	1.178755	1.581001
agaI	1.005156	1.098254	0.954872	0.463824	0.538329	0.279875	0.729644	0.432312	0.527194	1.008955	0.583681	0.783255
agaR	21.434944	23.005898	23.033072	25.597427	27.710527	24.994793	17.309168	21.012421	19.730698	26.280828	32.203972	30.330597
agaS	0.541763	0.685283	0.451793	0.611965	0.522338	0.269814	0.543589	0.397982	0.35957	0.228732	0.371623	0.328563
agaV	0.41037	0.439124	0.277365	0.682439	0.400204	0.480099	0.350008	0.628514	1.033491	0.792288	0.588287	0.962443
agaW	0.481645	0.871597	0.319661	0.257013	0.798864	0.523847	0.333781	0.680825	0.05473	0.772438	0.928305	1.028812
agp	75.620293	66.691772	49.152054	23.954412	31.824041	24.397213	52.583378	56.970036	29.197874	21.632439	20.102142	16.228338
agrA	3.003552	4.08728	3.100638	3.272859	2.70408	4.361954	3.582062	2.179132	2.202006	2.533203	2.572529	2.483362
agrB	1.478454	0.642287	0.695251	1.313742	0.880569	1.351591	1.581965	0.762813	0.602654	1.019771	0.64372	0.487033
ahpC	243.380615	198.059021	198.106689	166.954895	197.824768	185.596146	197.836395	230.862885	270.65509	249.150681	231.943329	210.900558
ahpF	36.809357	41.19569	34.794888	27.613678	29.671068	28.770985	33.548336	40.425522	38.911404	47.60173	38.137424	32.233688
ahr	26.953405	27.345312	19.261047	15.504508	21.038143	18.928318	24.242794	22.716417	35.136574	49.948147	45.418491	45.907021
aidB	94.142151	112.889557	78.562492	75.270226	79.095741	82.775131	83.599045	98.795792	40.254936	55.70462	48.388161	38.71183
ais	3.831756	4.015091	4.2393	4.653684	8.848075	11.045657	6.813854	7.113429	4.725843	9.869452	15.061031	24.443434
alaA	11.603702	13.501992	11.517687	14.515373	19.806349	18.532616	11.238204	12.640138	19.876083	23.852404	22.561131	20.510679
alaC	8.564861	10.777478	9.690475	5.686052	9.001952	7.991848	10.785148	12.058524	9.721199	65.597809	55.545113	40.409657
alaE	24.886095	41.692299	37.154873	46.348495	59.691322	51.676876	20.473541	25.454683	25.476765	31.724325	31.214668	42.899509
alaS	23.789148	21.981943	21.788105	26.506634	28.509943	27.79001	19.235641	23.035339	39.234093	31.30793	32.415455	29.995836
alaT	34.59454	49.00135	44.862259	39.755569	39.054611	45.030041	32.533031	35.090538	57.722042	34.963058	41.443356	29.357496
alaU	39.478218	54.161705	48.465294	42.241486	42.949165	50.140148	34.590065	38.864166	63.896923	39.468235	47.06638	31.111
alaV	39.208817	52.59734	46.42308	42.43581	44.051949	49.80788	31.040977	35.604309	62.27829	36.431347	43.13961	32.942833
alaW	36.343151	38.306149	31.90336	24.024748	21.841587	25.648684	21.551548	33.375587	40.019299	14.742151	28.394264	19.510569
alaX	22.721334	22.213491	17.069908	12.37039	13.866933	14.201566	16.597853	23.621641	21.492985	12.554523	16.841812	11.755685
aldA	11.28448	10.742733	7.651971	10.841256	13.773291	10.526904	5.488096	4.985475	13.000529	10.253467	15.013956	11.151772
aldB	39.416615	26.797277	17.892843	7.227973	9.998749	6.966498	27.254761	25.266348	11.876176	6.901206	5.55181	4.146082
alkA	3.265272	3.458843	3.678285	2.639274	3.273844	2.699429	3.149073	4.047449	4.109647	7.252361	6.697632	4.498461
alkB	4.644543	6.477182	4.298235	2.762433	3.39913	3.210865	4.558125	6.346568	3.403762	11.97761	9.992618	7.353996
allA	2.944739	3.202159	2.954678	2.655471	2.013733	1.978665	1.984849	2.805338	3.439765	2.563131	2.818393	4.036111
allB	1.961604	2.515048	3.414608	4.887147	4.909505	5.207434	3.23109	2.938205	3.220331	4.815938	5.436107	6.11165
allC	1.1466	1.778406	1.20236	0.934686	0.90124	1.578787	1.125015	1.148577	1.431923	1.454106	1.458531	1.225365
allD	0.119899	0.1378	0.204711	0.111931	0.198598	0.198815	0.278087	0.187168	0.163551	0.484317	0.151298	0.185884
allE	13.674708	14.299267	11.803339	6.794301	5.280976	6.563614	7.857093	8.25882	9.482516	7.199326	8.492098	5.588257
allR	483.09024	628.560486	683.302979	459.743164	374.777405	473.508026	926.992798	873.520386	645.144165	1545.901123	1448.129517	1686.79834
allS	1.33731	1.572122	1.20191	0.359663	0.419751	0.454452	0.917542	0.899221	0.533912	0.458882	0.493894	0.494421
alpA	0	0	0.143145	0	1.410771	0	0	0	0.058502	0	0	0
alr	6.343433	6.118111	5.207217	5.152421	5.797568	5.56262	5.03125	6.949192	9.541495	6.315677	7.375267	5.559905
alsA	0.942098	0.701852	0.774748	0.409311	0.51054	0.627946	0.430506	0.552338	0.666718	0.426276	0.428003	0.18023
alsB	2.389943	1.750675	1.531233	0.974295	0.915069	1.195181	1.056149	1.08859	1.157795	0.714047	0.884875	1.154082
alsC	1.763403	1.46307	1.978231	1.173035	1.785227	1.817678	1.26168	1.907599	1.9365	0.844694	1.199281	0.992894
alsE	1.198019	1.095331	0.756017	1.00514	1.088511	0.832415	0.92604	1.009261	0.729638	1.706733	1.414065	1.113962
alsK	1.934636	1.691941	2.081804	1.922968	1.858371	1.264426	1.1636	1.842863	1.821911	3.081519	2.814507	3.259269
alsR	37.121265	30.536362	33.69854	35.508293	34.405296	27.771435	22.753122	28.057707	17.912773	7.024556	7.826872	6.567346
alx	0.719905	1.056251	1.150559	0.992161	1.320375	1.833256	1.031968	1.072832	0.740519	2.261231	2.128912	1.748952
amiA	14.427847	14.343533	14.473943	16.245073	16.626635	15.943776	10.658784	11.015744	12.884237	18.183886	18.694437	16.045925
amiB	19.189152	22.824394	17.628864	23.551838	22.199581	21.10545	17.222687	21.542784	30.142576	25.152729	24.135077	23.822855
amiC	3.512556	3.583948	3.686069	3.895071	4.425508	3.992267	2.936927	3.245937	4.057414	4.15449	4.903401	4.354486
amiD	51.474438	54.354252	42.128326	25.413315	26.938894	23.9739	35.837608	41.875484	27.866751	46.368176	38.001587	42.453415
amn	19.13007	16.759638	15.952374	16.081484	21.775169	17.819561	17.089376	21.59519	22.522469	31.620749	32.337536	25.613617
ampC	1.876629	1.550842	0.909344	1.292819	1.669548	1.626842	1.29172	1.541818	2.668849	1.474891	2.692345	1.842158
ampD	14.827072	11.256666	10.48439	7.668471	10.772551	8.100275	13.172349	14.012144	9.263124	9.871768	8.646471	5.868125
ampE	7.110841	7.228041	7.320481	4.912608	5.814987	5.438943	6.069552	7.898904	9.34517	10.995148	10.61729	7.761477
ampG	2.400115	1.862122	2.148546	2.573812	3.626118	3.191609	1.981001	2.504401	4.276094	4.06725	2.762023	2.552161
ampH	9.126297	8.532063	7.063458	8.768784	8.66181	8.418321	6.998034	8.522886	6.154521	9.549497	9.48311	9.26094
amtB	23.645174	15.211064	16.717251	23.32435	20.041754	14.917778	11.60432	11.484929	11.096598	5.73507	6.577696	8.972581
amyA	39.060356	34.528656	29.873964	35.758263	38.837749	34.08239	33.215607	38.991852	53.645973	104.534431	90.098862	73.401321
anmK	14.182125	16.258398	12.871192	18.189445	21.739979	19.379251	10.850142	13.736937	19.512468	12.377134	13.173557	11.715207
ansA	2.888695	2.778959	3.319006	3.580954	3.321398	3.290639	2.944789	3.504471	3.693819	6.305295	6.671686	5.710339
ansB	3.789131	3.776927	3.294898	2.543841	2.321502	2.290694	2.543807	4.102817	2.472384	3.242679	3.372765	2.964559
ansP	2.131277	1.830386	1.605397	1.758312	1.546338	1.317013	1.516929	1.727064	1.72819	1.847546	2.495884	2.623973
apaG	118.498901	113.007614	110.989708	107.978615	96.522179	106.532616	87.354271	91.028969	157.89595	106.551102	101.554718	89.335083
apaH	8.505713	9.040561	7.897472	5.392535	6.907609	5.258174	7.52052	8.916551	10.806633	21.074774	17.797308	13.309606
aphA	12.274665	9.81131	10.568734	9.309791	8.630176	6.501488	8.623859	9.074114	8.24924	2.732113	3.370977	3.706214
appA	31.247288	35.398037	26.872557	24.726709	32.627708	30.945789	35.908577	41.55154	37.603146	29.157711	19.367733	16.396433
appB	43.697338	46.552792	37.460754	27.545748	35.619091	35.034157	50.028938	60.815018	50.588203	25.572542	16.076216	14.846054
appC	25.290318	27.35025	20.077023	17.756506	22.071047	23.428543	25.838228	32.38496	27.419827	19.798994	14.413697	11.393898
appX	59.969246	75.3312	66.97731	51.353313	60.375546	55.551414	87.246445	93.614677	77.010551	48.354771	33.317299	32.669525
appY	66.489792	90.687553	79.619408	34.312092	24.456467	21.286572	35.809372	45.569939	75.818405	79.451797	71.917664	49.620533
apt	8.109846	7.28963	7.166029	6.816177	9.354378	9.868573	9.085721	11.285611	9.515791	15.775359	12.517802	10.530715
aqpZ	9.322138	7.698444	6.104258	6.281355	4.79812	5.950883	9.521457	12.608783	4.497767	28.134842	25.16173	24.423342
araA	0	0	0	0	0	0	0	0	0	0	0	0
araB	0	0	0	0	0	0	0	0	0	0	0	0
araC	17.702566	17.430225	11.892475	9.315929	12.124077	8.560507	14.172387	13.986176	17.292303	8.999958	7.951711	6.511576
araD	0.351728	0.706025	0.47774	0.057873	0.270781	0.212395	0.228833	0.047154	0.070496	0.471324	0.287227	0.155522
araE	2.125318	2.581878	2.467359	2.901855	2.018064	2.374714	2.324293	1.916098	3.122531	2.316034	3.170727	3.27514
araF	0.639096	1.137471	0.883792	0.601236	0.728159	0.751308	0.594786	0.661837	0.714307	0.857984	0.538213	0.846497
araG	1.94128	1.612047	1.485271	1.489692	1.536622	1.255955	1.449026	2.241482	1.862987	1.889522	1.859859	1.850887
araH	5.192516	5.616904	5.407856	3.984131	4.226418	4.779272	4.926734	5.666466	3.922086	5.423129	5.06558	4.416545
araJ	11.738084	13.618791	12.401545	15.882404	15.395098	15.662472	11.64787	14.500739	10.479003	21.068369	22.265976	22.743143
arcA	161.136612	169.598068	143.336411	181.061081	215.841644	214.638855	152.553802	180.525314	173.629532	325.203278	314.409149	264.61557
arcB	14.811815	14.714835	12.825602	11.771022	14.106193	11.79393	11.142354	13.809394	15.692198	16.791792	17.976492	15.688745
arcZ	12.345284	10.962717	8.018003	6.361063	8.92026	8.610845	7.526711	9.354415	11.344048	10.978947	11.423726	13.469581
arfA	21.568514	18.278437	20.008932	25.185053	25.112131	24.365582	18.651274	18.399408	14.205975	32.608501	38.244263	31.606829
arfB	11.620881	10.873772	9.794548	7.527129	10.025757	8.102725	13.512411	13.388057	11.699746	23.652319	18.838652	19.921768
argA	8.810463	12.214891	9.596623	9.553994	16.57461	16.172876	9.278496	11.667295	9.005339	10.044323	7.520432	6.074296
argB	8.733265	10.630392	9.325023	8.607848	14.00329	15.407307	9.441957	10.961753	11.717297	9.790819	7.905506	6.739544
argC	5.987373	8.30081	6.021701	6.668611	9.981791	10.899505	7.382758	8.125506	5.800008	6.880003	5.941489	5.399553
argD	6.560898	8.077273	7.230731	8.377572	10.814105	12.042541	5.605494	7.580904	9.479088	6.730054	5.464557	5.542097
argE	11.934882	12.168438	11.417123	10.767567	14.93321	13.32149	10.426745	10.945784	12.811942	18.612553	16.243324	12.626428
argF	4.328419	6.260226	3.986532	5.724893	9.733029	8.132733	4.179146	4.506953	4.873017	3.711757	4.130886	2.977566
argG	25.382521	28.099251	22.817223	23.258871	33.090359	35.988598	23.320374	26.547855	28.176552	26.294294	22.917679	18.114561
argH	9.958788	10.66328	8.377537	7.421507	11.509997	12.458236	10.421899	10.623748	11.072968	10.737451	9.243813	6.839049
argI	3.479685	4.276031	3.20004	4.148717	5.378765	4.843249	3.887223	3.553744	5.008911	4.604604	4.180958	3.541531
argK	0.451041	0.901348	0.709831	0.426989	0.739966	0.583634	0.389153	0.709526	0.659666	0.683677	1.113103	0.90876
argO	3.372816	2.604436	3.001622	2.944299	2.711522	2.885771	2.466292	2.914958	3.046072	3.46053	3.584474	5.271982
argP	12.701678	14.496126	15.315367	15.01263	15.601806	13.705794	13.793015	16.114338	20.238733	19.180897	17.803404	18.130138
argQ	5.762816	6.879369	4.079556	3.36482	1.977278	4.329885	5.25633	7.260779	5.451704	7.994428	7.451684	3.19408
argR	40.628361	38.072227	33.563663	39.874569	45.199921	43.793358	37.077408	41.552841	45.405239	90.385223	71.965866	67.646301
argS	9.026157	9.121952	8.538002	10.206182	11.157998	11.415982	7.537484	9.142001	12.251961	14.811327	13.852139	13.550176
argT	25.321369	18.909737	20.332609	16.341209	18.930237	17.602625	17.40992	16.945938	25.846855	30.082951	31.945894	29.49906
argU	21.774693	19.022974	17.015009	15.157593	12.917851	17.192633	15.021223	15.171683	12.364949	9.284887	9.510988	11.863133
argV	73.096603	94.785408	71.142693	65.500473	76.533943	82.928833	71.603371	78.339035	107.687912	74.374939	70.485367	62.127182
argW	88.876259	91.305748	90.148987	72.499092	67.460686	79.613411	103.675156	110.164276	86.715836	83.996834	80.837646	63.511169
argX	52.087135	42.936344	33.870449	31.275412	40.304039	37.717724	43.058311	51.053474	43.810863	86.257423	68.901482	69.056335
argY	30.813835	29.986765	20.692457	15.861191	19.216417	20.463583	20.993135	31.43141	19.83481	22.495661	18.61191	13.596113
argZ	17.505819	20.088717	9.96568	8.16147	9.718279	11.73355	15.21681	20.047258	14.160587	18.460007	12.621089	9.648654
ariR	96.152031	146.807968	159.184143	89.884499	90.145935	88.967575	163.445206	150.497543	168.970734	102.38018	105.676971	131.597015
arnA	9.892806	12.09788	10.500535	15.436146	19.690413	18.108061	21.618368	21.465893	9.267512	16.422234	18.912376	22.950039
arnB	7.81714	9.863342	9.22748	16.907532	25.454639	27.30883	16.391502	17.343019	9.179321	30.411644	44.921989	51.936516
arnC	4.25211	6.332688	5.13961	9.572362	15.576766	14.353972	13.221794	13.745396	5.697211	13.543621	18.384369	19.209929
arnD	8.449143	12.318575	12.253373	18.952019	19.504232	19.932106	18.831553	19.368073	8.716735	11.788938	14.908647	21.66563
arnE	7.355026	11.732929	8.532917	7.625107	8.107687	8.780052	11.373531	11.308629	7.625587	20.212597	16.990561	16.486418
arnF	10.13658	10.337113	10.206432	4.526509	5.732953	4.687508	7.468637	8.389044	8.592328	9.26155	5.7382	5.667053
arnT	4.977722	6.186902	5.634675	4.886631	5.036322	5.376365	8.39702	9.335743	6.495988	11.233357	10.671597	11.849226
aroA	9.527773	10.267619	9.589971	9.822306	10.502294	9.92879	8.224356	10.951107	10.435452	9.798918	10.718705	10.025906
aroB	30.683773	32.376068	28.295885	23.772282	27.972115	24.700331	27.034081	31.161274	32.528568	41.142754	38.523167	35.972256
aroC	11.44716	11.356032	9.726806	8.888042	10.381712	7.884104	9.170289	12.46131	15.021947	16.92384	17.441381	13.305936
aroD	5.970342	6.348611	6.321061	6.655426	8.146365	8.755445	6.317989	9.114223	7.878959	11.728974	10.726295	10.873667
aroE	20.308701	28.624779	25.211416	25.942375	28.880722	28.027639	22.838959	24.05625	18.477598	27.353752	32.749325	24.598625
aroF	36.704803	28.56917	26.198221	40.305595	61.647884	54.831196	84.444603	89.298492	67.466026	12.123092	10.604835	9.852077
aroG	31.674711	49.600189	50.726036	31.757906	37.823177	35.691769	35.508595	45.333542	42.984776	129.316605	140.743668	105.143906
aroH	7.146849	7.208808	6.926935	9.302909	11.321533	8.932072	7.350992	8.609403	32.204964	17.001799	15.516342	11.0159
aroK	32.662807	40.079712	31.772884	42.884377	46.258507	43.391064	31.002039	37.780884	46.605057	63.254608	68.500908	67.902588
aroL	18.388147	14.357738	13.06508	18.419447	19.853893	20.619337	12.744203	16.701872	24.476665	15.114485	12.897321	10.446863
aroM	9.213085	13.418393	11.644638	10.3331	9.578492	11.625517	9.234237	10.16304	7.655761	11.436363	9.368923	8.44797
aroP	13.356888	12.539159	11.461065	12.469874	15.150432	15.521969	13.160172	16.263044	13.673471	13.271351	10.827673	11.331388
arpA	0.57688	0.742063	0.511025	0.34595	0.583385	0.637474	0.794095	0.715653	1.330092	2.267064	3.040098	3.202325
arpB	0.432796	0.410126	0.478705	0.489189	0.408364	0.527452	0.344757	0.612076	0.312038	0.346639	0.551007	0.935296
arrS	884.976257	822.218506	768.849487	343.857605	394.575287	412.656708	833.613342	723.75708	444.195343	106.235107	89.774673	87.843323
arsB	1.768409	1.805532	1.352167	0.907857	1.129586	1.030576	1.327106	1.556627	1.211842	2.311904	1.655248	1.553645
arsC	2.56135	3.034517	3.720348	1.92181	1.399919	1.958582	2.680528	3.100449	1.803066	4.213572	4.605636	3.966934
arsR	1.524067	1.175526	0.602908	1.820924	2.023754	1.559849	1.233592	0.535845	1.992138	3.724284	3.553319	7.493209
artI	22.333261	23.507301	19.778898	18.776815	23.225458	22.681993	21.496983	24.606117	31.022526	57.052902	45.664261	38.449635
artJ	15.392154	19.382961	17.31143	18.436104	32.253754	30.907785	16.481388	19.732666	17.751287	15.011374	13.517303	10.208196
artM	10.016026	14.282398	11.515488	13.294279	12.06379	14.185578	12.213455	15.082423	23.319183	34.887321	30.826883	29.911667
artP	20.469687	20.553299	17.950317	19.930948	21.488962	22.539215	19.718647	19.382965	22.893576	41.209072	34.224003	31.155136
artQ	10.019101	10.880404	7.812086	7.138005	8.416561	7.352241	8.944508	11.86882	13.821387	20.575102	16.920622	13.259828
ascB	8.607381	9.995442	8.967443	17.8894	19.263313	21.556738	9.382854	9.26734	9.43746	11.692212	10.807564	10.06546
ascF	2.796515	3.448011	2.79817	2.897841	2.507447	2.906632	3.178758	2.619598	2.253381	3.563055	3.112984	2.919652
ascG	2.226602	1.895673	1.970934	2.614229	2.46102	1.942005	1.868806	1.797415	2.062588	2.188119	2.884238	3.525361
asd	110.842598	105.458618	96.031296	112.734436	152.083572	139.085312	76.194733	118.357895	97.147339	72.583786	83.648407	72.129135
aslA	1.640751	1.664993	1.187697	2.067175	1.941971	2.106097	1.742308	1.79782	1.394459	2.550695	2.018255	2.396465
aslB	1.497651	0.858626	0.808896	1.140484	1.074458	1.12934	0.921514	0.915131	1.107958	0.615395	0.737967	0.926706
asmA	15.812948	15.474125	13.336622	16.946959	16.642504	15.212314	11.369491	13.714008	25.713282	17.190533	17.83106	16.455776
asnA	9.596936	8.705381	11.898506	22.08489	20.420908	16.570721	7.016603	6.298951	37.089172	14.387363	14.025981	14.177902
asnB	15.901921	15.165925	15.731502	15.806346	18.73897	16.412306	12.847601	14.80071	24.674984	18.74691	18.578972	14.659063
asnC	5.029422	3.235429	4.616167	2.056821	2.769763	3.198867	3.372683	5.118371	3.633094	3.847438	4.510121	2.686329
asnS	31.140873	31.103367	31.753778	31.71022	31.141861	32.837101	26.672991	32.865974	47.266724	46.937202	47.632053	42.345905
asnT	92.865173	57.786026	56.085773	30.80312	31.991247	24.573462	36.154797	46.80032	34.98822	14.86863	18.902407	11.719237
asnU	46.752991	39.731926	36.193226	12.628011	12.39488	11.515226	23.935085	26.484182	22.095509	13.811321	14.3578	7.838511
asnV	44.087799	34.014	29.763823	7.04314	6.522872	5.263982	18.816473	21.877117	17.964058	10.779798	14.786731	5.644964
asnW	15.126238	15.090079	15.446844	6.181792	5.752882	6.538291	11.712579	9.941548	11.382321	8.490186	8.367349	7.638795
aspA	409.076874	396.43689	329.529816	317.976074	325.035431	286.318512	281.531555	308.094971	364.951233	45.421272	49.494221	44.934944
aspC	36.471367	36.158012	34.70554	49.157467	69.493599	67.29998	27.511299	34.331043	70.282646	39.927444	40.858303	35.168446
aspS	9.350886	11.915873	9.314754	8.424318	11.06475	10.824977	9.674208	11.969178	9.747266	14.935398	12.572181	9.960781
aspT	286.74472	222.851959	225.995071	195.525055	179.916245	204.305603	196.84874	246.318176	340.952759	134.817368	159.128372	121.970695
aspU	67.727875	51.198162	58.922131	30.266815	24.649426	30.689701	49.237804	40.44471	60.465614	25.452971	37.586468	20.982555
aspV	68.236458	60.941933	69.803253	30.532175	28.016603	27.331621	56.947582	60.629646	51.703003	31.934649	39.738125	20.525269
asr	2279.679932	3209.195068	3624.846924	2555.140869	2688.727539	2466.673828	5597.193359	6929.549316	832.611023	514.130737	342.45752	297.165924
astA	6.733978	6.437043	4.700689	2.350239	2.696672	1.715585	4.275228	3.989037	4.013151	18.85008	15.862204	16.242584
astB	5.886253	5.326004	3.809254	1.614388	2.091326	1.851878	4.188811	3.415785	4.368051	16.159796	16.456137	15.288763
astC	19.462666	9.670159	9.168709	6.596354	8.208378	6.528963	6.793093	6.565509	6.9701	36.849907	37.274467	36.889885
astD	10.398803	9.326953	8.337866	3.607218	4.185169	4.499103	9.307121	6.364738	8.831606	25.480713	22.333788	20.835531
astE	5.465333	5.404531	5.455445	2.419926	2.523731	2.319555	3.990581	4.912851	4.772155	17.420191	15.221054	14.920834
atl	20.014736	25.008648	19.476744	7.879367	10.325066	8.913491	22.636404	24.505461	14.432537	20.69186	18.359127	13.915025
atoA	0.201552	0.197572	0.346679	0.486823	0.34758	0.095131	0.312213	0.083247	0.229207	0.048509	0.30806	0.66868
atoB	0.843302	1.462496	0.682162	0.924974	0.724723	0.624444	0.937135	0.865659	0.717693	0.946474	1.609233	1.590975
atoC	2.384615	2.511504	1.865146	1.02243	1.426556	0.929985	1.985016	1.685398	1.632367	1.69353	1.45976	1.895125
atoD	0.577286	0.998702	0.597716	0.448574	0.69968	0.776617	0.291246	0.452551	0.521371	0.44924	0.359306	0.369912
atoE	0.881025	0.565575	0.477171	0.713749	0.939311	0.701117	0.705697	0.442347	0.528964	0.816978	0.840788	0.805928
atoS	9.865502	11.992563	9.977251	12.548723	14.760098	16.510416	8.92459	10.036689	11.734973	7.565093	7.376581	8.219829
atpA	27.375294	24.32011	21.40605	19.860195	25.463604	25.636417	20.756359	24.537632	31.257013	33.085587	26.786787	24.091108
atpB	19.626936	16.746201	14.634842	12.966123	15.791995	14.403471	13.84259	18.699442	24.250154	23.742319	19.19298	16.587109
atpC	88.920555	74.54213	66.016312	105.661606	103.666077	99.513588	61.623459	78.920876	128.63385	99.829056	99.287865	114.540642
atpD	21.409399	20.093613	15.260471	17.672647	22.116016	19.032417	15.847319	23.516409	23.279694	24.320658	21.641705	18.862051
atpE	93.024742	77.114838	65.86615	69.065704	79.899338	78.419258	59.782757	68.638588	102.489601	96.423485	91.276848	70.155609
atpF	39.985374	34.143429	26.474438	29.247696	32.373672	32.40366	27.721628	36.242603	40.76503	38.833359	35.235035	28.032522
atpG	19.87121	18.952631	13.776498	15.650609	21.335302	17.632896	16.016405	19.126871	21.282423	26.255234	19.061806	18.271164
atpH	21.482817	22.014767	16.336332	14.578805	19.342093	18.040356	17.318758	20.89012	23.059996	27.635941	19.40519	17.790737
atpI	17.816368	17.322262	12.31644	14.881175	15.419258	12.943281	12.953704	15.201756	16.657644	19.232275	19.84635	15.622854
avtA	9.134193	8.608588	8.822516	11.808855	17.160965	16.530079	10.382141	13.406547	16.910088	24.243685	27.182735	24.738548
azoR	6.810054	7.73548	7.038115	9.045045	9.357099	8.023879	8.126532	9.314152	10.472554	17.478146	15.794414	12.274787
azuC	53.264881	70.928391	68.899132	96.85334	125.086334	136.235046	52.473473	71.117996	88.856514	98.364388	159.071152	208.693039
bacA	5.424682	5.918165	5.194588	4.478612	6.050001	6.84235	4.96245	4.940661	6.350372	7.244974	7.7471	6.862792
baeR	5.726639	6.509454	6.708361	8.226316	9.740445	10.08707	6.939394	9.54148	9.892227	13.977386	11.6758	8.483451
baeS	2.484619	2.624177	2.133132	5.127562	5.11331	5.523327	2.841491	3.128317	3.832401	5.844755	6.983737	5.255563
bamA	39.467525	42.367794	35.337284	35.312469	42.588554	36.702179	34.581303	39.41888	42.156113	47.71434	40.72884	37.879631
bamB	56.277699	64.40078	59.067783	76.752167	74.948326	73.199242	60.373692	65.196846	82.2117	123.230186	109.655006	129.001785
bamC	25.689144	29.251003	25.100103	26.246063	30.836739	28.173601	22.418444	29.121401	29.274406	32.444805	32.954082	28.989183
bamD	79.907707	77.878876	80.910942	103.927986	102.176155	95.681328	57.380688	63.195202	109.516891	101.274483	117.820923	122.24588
bamE	104.378883	91.313057	99.132332	120.395088	127.050133	127.855171	85.095909	86.465469	101.223732	105.216751	124.284447	130.21936
barA	3.508842	3.03833	2.916298	2.694814	2.585989	2.711429	2.123874	2.604726	3.695062	4.626081	4.467062	4.756093
basR	13.209848	12.206419	11.763219	11.49853	12.308224	11.011391	13.439068	13.163232	13.948511	21.45179	20.175068	19.234838
basS	3.820274	4.514188	3.75484	4.614846	7.019829	6.538311	4.64408	6.734225	4.515338	11.173471	11.478889	10.685471
bax	60.044258	54.94883	60.708786	60.721447	54.241371	53.491783	58.689114	62.818645	84.353607	52.221897	48.729065	56.258327
bcp	43.311447	33.712582	34.591465	31.121958	43.659962	39.588036	29.670797	37.492268	84.566658	115.410965	131.74202	85.928619
bcr	12.06801	14.146286	14.211454	10.536125	11.532625	11.944306	10.444637	12.96622	14.971422	20.411688	18.954699	15.559455
bcsA	1.097211	0.945148	0.873045	0.646192	0.795711	0.933702	0.902149	0.841649	1.721139	1.392991	1.5995	1.35898
bcsB	0.822809	1.121447	0.782376	0.592565	0.756141	1.021595	0.529919	0.874086	1.27765	1.610049	1.289572	0.774556
bcsC	8.076888	8.146219	6.644973	5.163969	5.118313	5.711398	7.489451	8.091121	8.81649	15.250804	15.39256	14.620846
bcsE	14.86412	15.322434	12.883178	17.214136	16.822113	17.372053	13.185149	15.525811	18.638664	36.631298	36.419384	35.449921
bcsF	16.200201	15.550448	14.978452	18.270592	18.636553	17.098089	16.971056	21.810356	24.546171	30.607977	31.658251	27.937067
bcsG	9.35523	9.560162	8.060104	9.395704	9.203978	9.07665	8.665107	11.058375	13.429003	18.549187	18.560638	14.888695
bcsQ	8.816675	8.938504	8.209764	9.029363	7.654119	9.493443	8.095472	10.90833	10.732559	25.253176	23.009321	21.596735
bcsZ	0.674516	0.911517	0.530452	0.742281	0.850322	1.030735	0.465062	0.769789	0.742819	0.863563	0.578612	0.594819
bdcA	2.954759	4.132253	2.692304	3.192199	3.090975	3.457901	2.977816	3.015476	2.748008	4.599602	5.502434	5.979344
bdcR	3.121057	2.399938	2.520906	2.442796	2.466144	2.247368	1.805774	2.294675	4.087825	5.856236	6.35988	6.346855
bdm	48.252766	40.360466	44.356995	74.927887	72.15641	74.550018	52.345184	60.144749	114.179298	133.913391	130.963776	122.905006
beeE	0.232377	0.248639	0.618203	0.170554	0.031561	0.255028	0.316225	0.536732	0.369514	0.551854	0.664158	0.476739
bepA	12.313164	15.938506	13.367362	16.132343	18.857723	17.832935	12.111345	14.570453	12.60148	22.574642	21.54319	22.640017
betA	2.897594	4.185776	3.210385	1.543293	2.065456	2.099348	3.090598	4.114602	3.14404	3.725207	3.28152	3.464319
betB	12.384348	10.35121	10.56606	7.476448	9.205453	9.98111	10.294052	13.51195	8.525062	10.100785	10.626603	10.071904
betI	9.589231	9.218423	9.60581	8.609233	12.601096	13.069442	10.044803	12.214635	9.35803	15.515497	18.150343	19.769417
betT	5.65605	5.406603	4.891627	3.788749	4.205157	5.165467	4.916046	5.692267	4.385237	7.389262	8.268102	7.526103
bfd	81.551971	80.928925	88.650597	101.759399	99.6716	122.656326	103.40799	126.753975	109.185837	189.520874	240.63501	201.533997
bfr	1041.51001	1186.449341	973.744995	677.363708	704.967346	590.499756	632.866272	697.634399	1264.88208	1834.603638	1523.39624	1760.912964
bglA	12.373697	14.020115	12.292769	15.32162	18.243143	16.147406	11.931599	13.224409	14.778418	18.308918	15.631207	14.727916
bglB	0.325764	0.290383	0.190446	0.140383	0.131743	0.184262	0.14538	0.101479	0.284154	0.132682	0.343433	0.428138
bglF	2.355695	2.171939	2.332957	1.180153	1.216139	1.342854	1.672932	1.770777	1.872818	1.825857	1.911973	1.759251
bglG	0.461408	0.135327	0.294139	0.125253	0.079167	0.095468	0.12766	0.220328	0.216946	0.04303	0.329143	0.485881
bglH	0.359572	0.272612	0.595976	0.258568	0.225479	0.402641	0.336581	0.226645	0.096031	0.522768	0.206864	0.470763
bglJ	4.790558	5.683425	5.214117	5.755452	6.323644	6.337162	4.559227	5.600427	4.612869	10.514631	11.650002	7.714938
bglX	4.180857	4.965031	3.532659	4.043023	4.421209	4.810075	3.567698	3.960985	5.044928	6.998439	5.928412	5.257013
bhsA	47.73885	81.92025	99.42173	111.263756	111.963486	118.718178	123.160423	109.920181	65.891357	537.94519	490.683014	503.178955
bioA	5.994973	7.118758	4.678669	11.275172	15.94178	13.664872	9.379207	11.314353	4.885554	2.787596	7.47768	8.380535
bioB	5.483208	6.272166	4.812447	11.247179	18.71937	15.048018	7.774944	8.491017	4.116186	2.793108	6.302169	5.44225
bioC	6.329627	5.015123	3.486736	13.55166	17.807901	13.63368	5.724616	8.025683	6.176417	2.185494	3.230724	5.088956
bioD	4.63202	4.911748	3.70645	10.74129	16.215387	13.67471	5.596651	7.749423	6.141596	2.387253	3.380846	4.332085
bioF	6.314935	6.833877	4.581111	12.452773	18.491129	13.827568	9.663639	10.206891	4.651509	1.954471	5.991437	5.587125
bioH	2.983011	3.240402	3.13908	3.492585	3.706384	3.94987	3.512582	2.811989	5.382291	6.719232	5.853534	4.266258
bioP	4.526453	4.131856	4.697957	6.241414	5.519832	5.431195	3.808309	5.302237	4.267308	4.620343	8.052743	8.606784
bipA	31.209658	27.874928	27.410839	30.585958	36.011311	32.691601	26.115238	31.377197	38.260986	50.604256	47.251282	44.097488
birA	5.57691	8.088098	6.651583	7.044418	7.19632	6.975016	6.566064	6.399132	9.39971	7.489286	7.950093	7.008534
bisC	5.54114	4.4728	3.801778	4.249567	4.578027	4.963285	3.718557	5.386352	10.056636	11.49257	11.638241	7.867017
blc	48.778454	44.193172	38.352577	32.584866	31.572472	27.484753	46.542576	48.754101	39.634171	91.003571	75.831322	64.843048
blr	52.610497	50.117836	50.721394	35.166676	26.613974	37.793034	29.753529	45.512928	45.022911	25.775476	30.882875	32.171249
bluF	2.767595	4.252567	3.246464	3.731628	4.919997	5.796841	3.911424	3.983167	3.886524	8.432751	9.42679	6.918324
bluR	22.235979	24.454163	24.452721	26.455069	30.496136	30.369482	28.469242	31.102455	43.44313	44.133846	45.4804	41.765141
bolA	2393.138672	2356.153809	2108.821533	1874.901489	2053.523193	2056.727051	2628.292969	2219.191895	1669.285034	5623.016113	5370.311035	3767.937256
borD	1.468313	2.101364	1.597916	1.611681	1.311419	0.951833	1.00638	1.486421	1.791407	0.459756	1.542511	0.796502
brnQ	26.194416	28.990549	28.605488	16.579687	16.875538	18.417208	28.537571	33.432247	23.456928	32.145782	26.701632	24.169716
bsmA	2405.923828	1831.18042	1711.926514	1047.635132	1078.459961	1031.329956	1752.398682	1824.466675	840.62616	324.319092	261.1492	197.99054
bssR	1292.141846	1773.066772	1721.048096	1045.574951	938.354004	1052.385376	1356.835571	1437.597534	723.275574	1058.065674	976.063721	892.843262
bssS	1274.297363	1674.112671	1344.694336	943.606567	777.106018	818.745544	956.154114	794.83667	429.307953	781.409973	652.821594	668.820435
btsR	2.452599	3.343045	2.309802	2.155682	2.199294	2.139795	1.602606	2.926237	2.111639	4.49737	3.48683	3.292264
btsS	4.246216	4.34992	4.144652	3.903498	3.621727	3.383765	2.875327	3.704091	3.572838	4.019224	3.860572	3.772228
btsT	3.929962	3.129882	2.525796	4.082685	5.587635	3.758808	1.432037	2.143237	0.824798	1.229104	1.106084	0.869605
btuB	6.436933	5.370298	5.881956	5.014885	5.596292	5.621553	4.850965	6.013264	7.306839	8.140147	8.39111	7.431537
btuC	2.09221	3.081709	2.97398	2.604884	2.27772	2.243719	2.402124	2.983885	3.591003	2.718226	2.593443	2.79889
btuD	14.106119	13.53243	9.842178	6.785809	7.720757	5.944677	10.261771	13.286047	10.90727	13.471021	12.171303	8.250717
btuE	18.689695	18.204142	15.436952	17.866686	18.636894	15.720901	17.745096	19.397961	23.714745	41.916252	32.973537	34.416065
btuF	1.94442	2.088592	2.18109	1.535234	1.752522	1.557122	1.605814	2.11377	3.600708	3.768174	3.63222	2.12593
btuR	6.958975	7.559993	6.750693	6.967699	6.322071	5.370022	6.829988	7.103429	8.619345	6.289452	7.505706	7.240381
cadA	0.780998	0.414782	0.606468	0.732484	0.633262	0.664104	0.434853	0.608016	0.535724	0.81526	0.981978	1.125456
cadB	0.097749	0.167643	0.130317	0.114177	0.128047	0.102502	0.087918	0.26269	0.078385	0.160268	0.893489	0.28408
cadC	5.871515	8.257014	6.951344	4.253284	3.548519	4.031448	4.781278	5.042947	4.401204	3.03815	2.529464	3.168749
caiA	5.307888	4.940271	4.620406	3.03064	2.645174	2.777295	3.518526	3.982291	4.947825	3.78432	3.428929	4.265269
caiB	0.520581	0.511287	0.39492	0.428099	0.321863	0.202418	0.51215	0.502821	0.398839	0.987643	0.753896	0.502253
caiC	1.677039	1.557684	1.337204	0.941189	1.247175	1.169801	0.761168	1.140447	1.122992	1.314176	1.400461	1.403786
caiD	0.270707	0.881807	0.130655	0.297823	0.183508	0.238482	0.359134	0.330064	0.366618	0.163475	0.157675	0.263771
caiE	3.424142	4.439989	4.135442	3.841861	3.029582	3.303801	2.906589	4.044597	3.518504	4.166754	4.723917	4.983696
caiF	36.830189	36.27306	28.784145	7.830348	8.155603	6.263286	14.741709	19.123028	11.93396	3.109528	3.048377	3.557741
caiT	0.176091	0.286211	0.132667	0.092144	0.047806	0.109772	0.094123	0.17266	0.119907	0.102546	0.082064	0.083684
can	78.198891	63.60598	61.7314	130.54451	190.354797	181.994461	62.284397	75.873253	107.444717	190.441849	209.401764	214.232407
carA	9.500095	10.965089	8.178644	7.260669	12.215442	12.998988	5.982249	8.748104	9.156836	3.269124	2.985761	2.57788
carB	8.605079	9.982581	8.412122	6.488624	10.32864	10.736441	6.413618	8.966114	12.684807	3.960075	2.531916	2.244253
cas1	3.1889	3.854532	2.763157	2.805139	2.33768	2.830744	2.688457	3.348903	3.154921	3.436863	3.0051	3.879024
cas2	1.738237	3.530657	3.776309	4.543403	3.378295	4.042049	2.680021	2.185228	2.852922	4.21541	5.546424	3.362879
cas3	4.217592	4.185611	3.826403	1.81886	1.825967	1.670896	3.064248	3.663463	1.813365	1.095469	1.106669	1.196012
casA	0.452714	0.678204	0.664642	0.386823	0.570385	0.727029	0.360613	0.466926	0.278572	0.875512	0.717484	0.586627
casB	0.813309	1.30138	0.240645	0.634143	0.727612	0.711301	0.330752	0.716406	0.382151	0.858491	0.788457	1.17503
casC	1.993892	1.252712	1.220196	0.795445	0.764148	1.370495	0.768082	1.246547	1.215293	2.236364	2.193381	1.91984
casD	1.779715	1.313104	1.097469	0.934776	1.221792	1.462707	1.724594	2.370852	1.014721	2.958578	2.430093	2.206999
casE	2.776896	3.63901	3.170203	2.251419	2.894299	2.527899	3.352574	2.513916	2.178137	3.760999	4.56132	3.752116
cbeA	3.778319	5.73133	4.206652	4.085202	4.896942	3.360562	4.249967	3.335849	3.200739	5.045943	5.486075	6.175192
cbl	16.144661	12.119042	16.865463	12.414568	13.353189	10.524301	11.548903	11.031466	9.513456	39.862823	35.944954	101.510933
cbpA	202.230682	229.662125	177.143753	97.589905	105.293381	109.352898	159.636993	187.975525	88.249214	87.573715	72.124344	58.43343
cbpM	242.454437	227.481262	204.564651	55.159416	64.803787	63.328369	202.94371	232.192123	72.569679	76.181129	54.42614	44.364952
cbrA	1.082941	1.217502	0.875959	2.544887	2.707157	2.461946	0.662379	1.200167	1.42696	3.510872	4.766577	3.278886
cbrB	7.645669	6.831128	5.797969	17.834421	16.722107	17.245113	5.660389	7.535756	8.002249	17.940416	23.818405	25.444778
cbrC	8.817701	8.341387	8.053299	12.886632	15.116958	17.77425	7.24433	6.921128	9.72968	15.170413	19.531082	17.57428
cbtA	13.496475	10.378378	11.620766	7.110786	6.796144	7.175038	8.816027	11.366796	5.622813	7.184807	7.649621	9.724641
cca	18.811705	18.311359	17.818987	15.687856	17.220346	14.106021	19.904625	22.743734	18.541479	33.074821	26.951324	21.82896
ccmA	12.729262	12.250318	10.104012	9.784133	9.581349	9.97877	6.437221	6.504301	10.248799	10.469732	9.940732	8.363774
ccmB	1.086113	1.339902	1.162711	0.463841	0.690531	0.65979	0.800244	0.973826	1.251899	1.058686	1.345576	1.477892
ccmC	3.150506	3.708462	2.507704	2.358437	3.518381	2.971814	1.813307	2.434193	4.323622	3.172659	4.126162	3.022035
ccmD	3.831744	6.572572	3.826843	4.107251	3.593035	5.382055	3.742084	2.978068	8.672682	5.377931	5.789061	3.858363
ccmE	1.432652	3.123331	2.28933	2.186461	1.89737	2.418669	2.06066	1.968932	2.687087	3.577364	3.161686	2.48629
ccmF	0.617422	1.214028	0.966406	0.647856	0.809696	0.725253	0.827772	1.125878	1.60189	1.268325	1.505779	1.098693
ccmG	2.510221	1.524187	1.613011	0.957379	1.196461	1.459677	1.197065	1.344302	3.392846	2.129761	2.399227	2.606802
ccmH	2.037466	2.52135	2.489156	1.889468	1.823537	1.682288	2.10693	1.695952	3.441049	3.54404	3.923305	3.325671
ccp	4.105501	4.911423	5.294865	3.670583	4.134123	4.471038	4.673492	4.781852	2.476692	3.445675	3.052349	3.104097
cdaR	2.703935	2.476987	1.63153	1.985162	2.221003	1.866984	2.019725	1.939711	2.30618	2.726578	2.745954	2.513684
cdd	22.13714	25.275841	19.904095	19.836031	18.381727	16.632307	17.152328	19.52573	18.228004	28.124172	28.703951	18.293568
cdgI	2.217293	3.218318	2.533631	1.357747	1.229038	1.207371	2.448589	3.161274	1.43561	1.316883	1.726365	1.727859
cdh	1.026647	1.335056	1.240716	1.119965	1.277819	1.110472	0.409782	1.391642	1.145558	1.949153	1.357658	4.785214
cdsA	18.097923	20.750984	16.800226	20.630978	17.582975	19.79771	16.35214	20.293638	32.919449	27.950924	27.47047	22.75926
cecR	82.017296	82.380699	70.771057	43.744316	44.971371	41.94146	75.658089	91.666206	62.072632	15.892403	13.344539	9.238434
cedA	2.289651	3.688644	3.330961	1.951068	2.064173	1.842149	3.426318	2.599902	2.749088	3.472256	5.413579	3.047966
cfa	113.294662	107.505722	102.109665	93.971275	103.178848	97.977486	96.183395	120.634682	100.532867	217.720535	201.955566	176.074509
chaA	4.439178	3.56036	3.615923	6.861937	6.240263	6.436603	2.357152	3.022582	4.199835	6.883414	6.053696	7.199333
chaB	45.151936	44.474377	42.139904	37.719311	36.927193	41.235249	35.137104	40.376625	54.502716	124.750824	116.46669	105.862396
chaC	37.655701	34.704109	42.519917	40.698696	37.687752	34.760529	26.581615	32.145065	36.656609	52.874744	53.277683	53.48938
chbA	3.200863	4.193392	4.11381	5.534614	6.553842	6.652226	4.842354	4.986269	2.830693	5.553194	7.342234	5.489617
chbB	40.906322	44.997795	44.157696	48.40506	47.792946	42.622971	31.944935	40.0574	35.158878	48.343975	49.264854	56.053867
chbC	28.232965	24.280403	31.304392	14.541758	11.372751	14.27271	18.71104	21.848503	14.507934	22.124582	24.38521	23.041796
chbF	1.151073	1.526386	1.09166	1.45416	1.308309	1.593231	0.972102	1.52775	0.901422	1.64337	1.836195	1.575006
chbG	2.922187	2.239829	2.03266	2.651998	3.675377	2.855988	2.42031	3.155365	3.797241	5.650234	6.11979	3.595604
chbR	7.104463	7.397467	6.127024	12.357751	15.202479	14.001986	7.039364	5.891454	6.852739	10.367185	11.79152	10.352562
cheA	0.56881	0.564107	0.589704	0.586169	0.550288	0.417746	0.432691	0.773564	0.388912	0.614665	0.764573	0.461613
cheB	0.135799	0.279103	0.125687	0.179589	0.232764	0.153154	0.255273	0.15219	0.119974	0.32336	0.262938	0.152401
cheR	0.538375	0.743223	0.357998	0.428088	0.51975	0.306455	0.643294	0.512096	0.596323	0.573875	0.646814	0.587509
cheW	2.195709	1.616969	1.972586	1.978823	1.629358	1.742998	2.861089	2.340765	1.193333	4.347158	3.586661	4.233215
cheY	3.378743	2.714504	2.452339	2.924742	4.165825	2.595251	2.549049	2.310191	2.68092	3.27867	2.813933	3.081422
cheZ	1.653385	1.411775	1.651904	0.614006	1.220612	1.222599	0.775912	1.213923	0.916164	1.688464	1.615167	1.312819
chiA	4.171085	3.944134	3.660124	2.859473	3.200855	3.424966	3.573844	3.77881	3.221139	5.491245	5.328599	5.173406
chiP	2.992443	2.251163	1.93177	5.070651	3.351309	3.760579	2.368159	2.737462	3.307334	2.019478	2.563237	2.388522
chiQ	7.223231	7.284451	6.021718	6.461379	4.489151	6.51174	6.780694	6.150379	4.472826	7.614089	6.357275	8.218779
chiX	8.200185	11.942405	11.926328	7.560865	9.237579	6.892647	8.942605	9.812209	9.867351	7.099153	6.603715	8.316056
cho	5.580305	7.081753	5.567177	3.50225	4.799371	3.331535	4.887938	5.21397	4.458332	6.123283	6.423077	8.282603
chpB	12.988429	16.428141	10.162453	4.944437	6.937127	4.884428	11.51967	13.301301	6.491483	6.776924	4.538888	4.173158
chpS	26.617653	27.919504	23.0165	11.487973	17.461802	11.599736	28.640036	30.199295	14.774535	11.378714	10.307399	9.323467
cirA	2.210105	1.933917	1.807347	2.116163	2.368352	1.977854	1.903777	2.142328	2.295002	3.734952	4.20893	3.835708
citC	3.409227	4.607381	3.77612	3.797533	3.426619	3.126671	1.80825	2.029546	1.85419	1.039231	1.382717	1.183895
citD	0.1629	0.397967	0.31746	0.372605	0.080872	0.069736	0.203821	0.137061	0.285848	0.122579	0.140201	0.167161
citE	0.323284	0.583904	0.440828	0.281009	0.303161	0.332141	0.160611	0.241695	0.439737	0.327899	0.394038	0.225032
citF	0.103681	0.460117	0.09994	0.107439	0.002211	0.177439	0.060815	0.337697	0.070363	0.228337	0.205841	0.15053
citG	0.214545	0.258358	0.410032	0.165896	0.080293	0.260029	0.439906	0.472051	0.314122	0.384273	0.857173	0.25259
citT	1.276978	1.286174	1.390916	0.900775	0.845969	0.834974	0.844777	0.800099	0.744369	1.067568	1.100763	1.411199
citX	2.226983	2.257122	1.128065	0.914841	0.626169	0.788931	0.780259	1.499133	1.225321	1.238991	1.146185	1.323625
clcA	16.899343	18.680227	17.464741	14.391797	13.541906	14.987134	15.770866	17.342583	12.445017	15.392591	14.119305	13.300833
clcB	1.418399	1.370727	1.344961	0.948746	1.392416	1.547981	1.050928	1.282554	1.760084	2.108542	2.014089	1.899262
clpA	120.216972	149.502686	111.297478	81.031532	103.921707	93.923721	108.891747	112.827255	107.826088	157.90361	155.188751	115.08725
clpB	140.0905	230.42067	156.7229	152.351135	168.905518	190.094559	140.191025	158.009888	41.329758	68.822365	56.626511	44.66478
clpP	239.221313	273.518463	232.660767	174.694031	186.992172	179.257156	225.576004	237.275177	173.877899	246.26152	213.811218	221.222794
clpS	118.097046	118.549255	122.56308	114.48098	124.499977	113.789871	97.497238	86.653992	110.179245	85.91243	110.169357	95.876701
clpX	168.374619	211.602188	169.070343	142.196808	159.645706	151.174286	172.48378	183.505081	93.010193	220.916901	199.574753	164.632339
clsA	9.782396	10.822689	8.933784	10.596014	12.241581	9.710648	8.294508	10.642204	11.468062	17.632515	17.5784	17.832695
clsB	19.683561	24.400288	19.267063	28.830021	37.491428	32.605602	21.747187	27.00679	24.540213	55.593594	48.737015	33.332546
clsC	9.494694	11.718162	9.331667	10.09379	12.537766	11.486897	9.968353	11.803831	9.219946	17.595854	14.677199	12.048742
cmk	21.160105	18.87521	16.272636	23.272011	24.840219	25.769279	19.667824	20.899498	24.584475	45.290665	39.992882	34.307587
cmoA	9.083991	8.34571	8.494856	7.830357	8.78634	8.906571	7.509779	7.658402	12.674121	19.069454	20.363636	15.774272
cmoB	6.685528	8.688973	6.729065	5.704006	8.129409	7.615306	5.806605	7.604406	16.68458	16.270773	17.217306	10.477177
cmoM	5.251673	3.948585	4.883976	3.968362	4.729019	4.363316	4.203324	6.819435	5.982216	8.087565	7.803789	5.986046
cmtA	0.387369	0.379707	0.331776	0.164757	0.222329	0.308494	0.106856	0.434871	0.173257	0.510886	0.314842	0.592136
cmtB	0.069016	0.181235	0.035531	0.024855	0.12564	0.171346	0.106082	0.037839	0.418788	0.187668	0.005778	0.082063
cnoX	35.058826	48.329166	38.03241	40.112656	44.623093	46.640301	35.347988	39.504097	14.586381	21.641521	17.271467	17.556553
cnu	13.197918	10.34096	10.91333	6.842222	7.234832	8.187169	8.854207	10.820465	8.739132	8.901361	7.860896	5.417681
coaA	9.343289	8.174605	7.894635	8.502271	8.414226	7.067431	7.426897	7.234072	9.30594	9.678902	9.759534	8.772041
coaD	7.370415	7.643852	6.483213	5.662267	5.64807	7.870642	7.041478	7.589927	9.473146	21.197786	18.511751	15.288721
coaE	8.720779	9.723361	6.740316	9.199499	9.057946	9.078273	7.16522	8.287665	8.239723	13.271343	13.293371	13.041924
cobB	10.909728	10.108718	9.511391	7.256452	9.934285	7.065334	9.568865	9.951447	8.980941	19.499868	16.962715	10.88139
cobC	3.461416	2.791722	2.670209	2.855778	3.407061	4.080188	3.153578	3.26676	3.588975	6.387336	7.074743	4.459995
cobS	0.659174	1.008073	1.110964	1.215421	1.651995	1.389199	0.55398	0.840275	1.151834	1.588184	1.575086	1.255128
cobT	3.090083	2.543054	2.314131	2.773673	3.992748	3.100535	2.102799	2.346605	3.050899	3.381905	4.650391	3.42107
cobU	5.162554	7.979664	6.71276	8.159492	7.771046	9.451184	5.798876	6.994778	9.356341	10.935655	12.798793	9.740069
codA	6.292662	6.658225	5.602276	6.462937	8.192203	7.418252	3.978716	5.533723	10.381028	7.295452	6.829533	5.794297
codB	3.214122	3.397039	2.455244	2.78028	3.465515	3.033396	1.141897	1.712401	2.871556	1.253553	1.518685	1.537135
cof	8.419868	6.936286	10.436865	7.929779	8.696371	6.345437	9.687145	8.845811	7.687112	9.171756	9.361704	9.074377
comR	10.610831	9.857173	10.150599	14.855771	16.689493	18.955942	10.597195	12.552679	13.312441	24.909338	24.541822	22.174488
copA	52.793259	49.132534	38.925262	221.077438	274.961487	215.483658	37.5704	41.218227	26.683657	84.279533	95.08815	80.629539
corA	6.156618	5.703012	5.65452	4.497431	4.230759	4.95879	6.403136	6.675299	6.012884	8.257162	7.5406	5.431721
cpdA	241.070343	225.506912	210.690582	284.296906	259.733154	228.405853	166.545212	167.700623	196.835403	59.506462	68.380623	58.641392
cpdB	2.08078	2.002621	2.229952	1.146757	1.651933	1.224894	1.901514	1.750477	1.874336	2.027753	2.136784	1.969908
cpoB	61.517288	63.289749	52.440483	79.277267	90.005234	73.557777	51.437187	64.860878	74.801872	76.830658	75.792068	75.160233
cpsB	2.033138	2.834644	1.557763	1.567288	1.800617	2.239432	2.380782	1.851993	2.834788	4.436399	4.055523	3.334945
cpsG	1.684929	2.195685	0.877175	1.445633	1.548189	1.393942	1.463329	2.121826	1.791104	3.529011	2.349136	2.253395
cpxA	7.735773	8.223959	6.263016	5.920408	7.478884	6.23667	5.915865	8.216936	10.293604	14.397479	12.618736	10.065361
cpxP	301.628479	163.811584	199.316193	753.769226	769.137634	724.33313	147.35907	128.231918	244.748734	265.974365	281.200806	281.456329
cpxQ	495.162506	225.307663	321.878662	861.886047	784.196045	631.981018	189.607742	112.8955	353.832001	219.918503	263.34967	273.377869
cpxR	23.635725	22.396158	19.619137	23.136101	25.906637	26.58728	18.05793	22.041758	26.619787	39.065994	39.148533	34.352234
cra	35.337757	37.378021	35.305832	14.965909	16.086615	15.475571	21.80954	27.418823	24.028376	11.969644	12.546802	9.565356
crcB	23.672493	29.517822	31.937288	37.284805	30.964382	33.257915	33.248241	35.556541	31.850283	40.972763	38.017628	33.009186
creA	10.552056	11.390786	8.403012	11.757738	11.431084	12.9876	7.952874	9.65701	13.643637	14.979128	17.967941	14.857854
creB	5.169734	5.108957	4.206458	4.359139	5.131926	5.049696	2.737437	3.933061	6.254939	5.048036	5.372377	3.358494
creC	2.324014	2.196041	1.978105	1.813903	1.892928	2.089339	2.15393	2.179394	2.327626	3.573798	3.477547	2.768403
creD	2.05448	2.661617	1.906145	7.661793	12.063259	9.801281	2.467819	2.411803	3.66138	4.905074	6.918586	6.493259
crfC	1.264066	1.179301	1.083645	0.957166	0.740488	0.757735	1.018653	1.071991	1.295902	0.830963	0.849511	1.028183
crl	96.922821	80.195732	81.766579	88.550064	136.643372	131.91597	127.545357	127.469749	340.795929	350.905884	383.287079	397.16449
crp	161.82605	156.447403	145.88678	170.560135	194.197586	174.191422	114.559601	138.870804	152.156021	109.968498	123.377213	117.673378
crr	266.32074	278.521362	240.146286	225.443268	280.3461	230.51561	235.844864	279.908813	179.817276	360.117493	334.472534	255.643158
csdA	8.772097	10.251537	8.823704	8.292191	9.567109	9.228556	8.760927	9.897807	10.187359	12.689013	13.463178	11.093577
csdE	23.262541	27.310789	26.149729	24.501154	27.471291	30.544533	23.641907	27.61182	28.666382	52.709785	49.09602	42.058815
csgA	6.466459	9.082433	10.532549	8.331629	7.455918	8.123891	8.863121	6.417136	6.869283	8.724894	13.075816	13.478057
csgB	0.449054	0.611075	0.449418	0.531504	0.207494	0.404497	0.453982	0.371431	0.156275	0.36247	0.847803	0.713995
csgC	0.938753	0.765905	0.765744	1.331791	1.491017	2.413589	1.247713	1.704218	1.03842	2.047392	2.582667	1.117855
csgD	14.777076	12.775104	14.255232	7.360343	7.735041	6.766012	11.354888	13.429642	20.704691	27.066986	28.392475	26.402569
csgE	6.191813	6.202447	5.714864	3.31169	4.318739	2.958927	4.248968	5.259042	9.220968	6.949202	7.415606	10.148477
csgF	4.546115	3.09707	4.114211	2.234873	1.845499	1.812824	2.274545	4.65993	4.789151	3.541186	2.600028	2.943733
csgG	19.103653	15.504647	15.827889	12.781549	12.795068	12.113308	12.297486	16.277428	21.347368	14.17688	14.481406	19.006523
csiD	5.608013	3.769136	4.298844	3.547163	3.864464	3.742038	7.909194	8.04289	9.019879	39.895184	35.707481	26.159454
csiE	61.14534	45.691929	36.200535	13.133545	15.904361	13.695396	56.494244	47.134769	22.481838	30.494902	20.670763	18.72629
csiR	44.125744	52.961018	44.7873	37.623867	34.556889	34.203526	40.186096	43.211636	21.077925	53.839237	52.595184	45.349735
cspA	234.020584	277.707611	373.08667	321.943115	370.861908	496.044922	173.134384	227.867645	357.502502	827.858215	1172.455322	1763.023438
cspB	204.845337	220.644257	312.631744	168.068054	159.085678	170.998764	194.046982	203.158676	134.997269	53.175629	68.252022	56.028412
cspC	2603.429199	2469.873047	2653.109863	3164.356445	3275.369629	2813.529785	1889.486572	2017.333984	2334.936768	1428.406616	1511.189453	2130.613037
cspD	1740.495605	1349.177612	1497.656616	1189.15625	1283.180786	1265.439941	1556.929443	1425.04895	1094.708252	1654.939453	1645.290771	1392.900757
cspE	70217.91406	64942.625	77841.13281	51318.65234	45986.64063	45264.1875	57598.94141	50456.625	57055.94141	27416.91797	33711.68359	36167.61719
cspF	5.245069	4.955107	4.970197	3.828077	3.306267	4.318885	7.409733	9.421953	4.792636	8.22789	8.694284	4.670688
cspG	17.801083	20.516273	22.562086	7.648382	11.636327	15.691322	10.155992	12.238543	7.612641	6.456545	6.655056	5.214885
cspH	1.362854	1.47876	1.185042	1.167657	0.287218	0.674484	1.08209	1.59035	0.487216	1.243049	1.188701	0.999361
cspI	10.719679	12.402159	15.270947	45.501072	33.264523	31.774988	10.586851	15.445841	8.83571	10.936093	13.573237	13.804992
csrA	5694.437988	5572.894531	5722.874512	6135.935059	5798.311523	5850.708496	6173.727539	6156.282227	3777.962891	6046.924805	5421.694824	5764.05957
csrB	11418.10645	13083.98731	14347.50977	25281.32813	24679.82422	25955.17188	14254.4043	14468.6084	16994.32617	11891.34863	15949.3584	14890.68359
csrC	85390.89844	72682.85156	88922.96094	68221.89844	59855.89453	66209.32031	77295.34375	80300.3125	98226.89844	9949.358398	11982.14453	17239.7207
csrD	8.999418	10.593288	8.724307	9.754857	10.87557	10.255289	8.21179	9.999006	11.754848	15.196946	16.203716	14.768291
cstA	11.934034	12.306981	9.590681	10.984143	12.401922	10.185163	8.123696	7.667429	11.138329	10.190777	11.142103	11.585685
cueO	5.838372	5.301605	4.484422	41.450542	48.345234	36.604126	3.342865	3.45504	6.710938	14.672181	17.851742	12.90538
cueR	63.121357	84.017265	69.707619	39.948666	45.249378	49.331104	60.531151	71.925385	57.871853	58.864193	49.552376	42.846767
curA	23.173607	18.277584	18.498272	15.380232	15.758091	16.273167	19.116344	21.143448	21.777178	24.96694	23.079823	22.273735
cusA	11.954288	20.642517	15.172796	60.402611	64.550438	63.710232	6.662003	5.475516	3.261101	84.915688	115.716438	110.340897
cusB	49.685165	88.125832	66.244194	240.328156	228.413849	240.03392	21.423384	20.170425	9.044337	183.900665	248.577026	261.937469
cusC	61.950352	123.523529	95.076065	362.489685	317.338013	319.599579	31.450901	30.606382	16.275896	424.342163	523.053162	553.214722
cusF	70.444824	125.848709	105.381561	595.724792	696.302002	690.634583	48.411942	40.885395	29.199709	606.209839	853.659729	861.737976
cusR	6.842989	8.41608	11.979974	45.719658	45.238415	42.736378	5.958612	6.165143	4.208259	60.923927	81.007561	66.423203
cusS	2.774075	3.818006	3.316528	9.544508	10.782764	9.489922	2.295425	2.622165	2.543057	22.488028	30.364744	22.1304
cutA	5.337838	5.855244	3.886648	6.869403	7.612897	7.369565	4.532387	6.364697	9.054795	13.584567	12.489539	11.858822
cutC	142.100586	131.194046	151.771103	88.300438	71.704636	87.545082	129.47757	123.535942	44.279926	54.585262	53.075752	59.626659
cvpA	12.542648	11.1463	11.300209	12.311331	14.970978	15.515908	9.112679	12.50508	22.822538	10.200778	8.016472	7.019341
cvrA	10.627481	10.353214	11.452113	7.498032	7.951218	7.643748	8.939476	10.829671	10.434783	10.958634	9.45616	10.188307
cyaA	52.273106	58.253242	56.311153	60.875225	65.594078	64.844536	51.365089	58.175976	65.267174	122.424355	120.633926	108.117653
cyaR	27.182674	21.768288	29.023556	15.522537	15.590626	16.654819	20.929857	18.787708	17.946312	15.838732	15.202345	11.853941
cyaY	9.634087	10.148705	12.668853	17.112894	16.671452	13.387966	8.54755	14.559288	19.052441	33.796471	27.081749	30.549923
cybB	12.090198	8.998077	9.118319	9.25724	13.556409	10.11621	9.861119	9.371126	16.410479	25.526634	28.714952	31.415018
cycA	23.853603	21.384741	19.911154	22.355923	27.683212	27.3645	17.404917	21.505228	37.651802	22.141699	20.837393	20.088354
cydA	152.441513	184.370804	147.234116	62.885948	53.857552	47.287079	99.330399	114.717873	75.056854	38.6157	32.456596	24.959755
cydB	116.28344	127.819321	86.058868	36.432404	41.369514	29.09297	58.603294	65.817482	45.012936	40.950306	29.729628	27.266012
cydC	5.65165	6.670401	4.784259	4.869736	5.92988	5.444745	4.241383	5.416945	9.482251	6.480857	6.777793	6.045474
cydD	2.776131	4.42566	3.847047	3.477768	3.551441	2.942884	2.878353	3.818974	4.891834	5.767016	4.610182	4.692639
cydX	425.701508	414.251282	334.153198	224.221298	218.861618	209.778214	239.766388	224.483856	206.532043	157.334991	152.94928	141.285568
cynR	1.668929	2.01838	1.759279	0.909657	1.437069	1.482153	1.703101	2.067067	1.540323	2.536758	2.732127	3.069493
cynS	1.264836	0.984618	1.518521	1.865597	2.104509	1.705716	0.857055	2.096224	2.059064	1.762072	1.605992	1.151792
cynT	1.073764	1.91502	0.887163	1.566279	1.821229	1.43317	0.952507	1.360969	2.209297	1.906423	1.549754	2.082667
cynX	0.339976	0.885271	0.673482	0.299055	0.557058	0.796395	0.290503	0.466821	0.476055	0.845314	0.873613	1.037159
cyoA	22.184656	18.34959	16.183901	17.895613	25.555687	22.935862	18.189171	22.046408	22.479446	19.893244	16.359207	12.090774
cyoB	15.680285	14.899428	12.301885	14.056268	20.734531	19.107773	13.008162	17.457304	27.969944	13.690413	9.660387	7.906207
cyoC	31.114023	28.219524	23.224756	29.51277	38.707962	37.243942	22.778496	30.72567	56.912163	18.199169	16.201445	12.789421
cyoD	44.829609	38.387638	30.229382	39.71899	51.279457	45.012177	24.918703	35.902164	60.147011	25.499454	24.212484	19.978975
cyoE	35.358112	30.308958	27.142654	42.547714	46.315136	47.557659	23.755821	34.696571	63.752243	18.217873	20.810892	18.172768
cysA	38.917206	46.605133	46.28688	20.604887	24.144613	23.362263	48.012115	48.815533	37.125961	183.493851	159.503922	231.649338
cysB	43.435036	44.828342	43.340084	38.928188	37.452991	34.984661	34.046032	42.489288	42.663876	75.900604	80.570877	137.37941
cysC	35.727448	30.432924	29.664345	21.786366	24.372166	20.723427	29.67009	26.857819	34.78204	111.416344	93.002586	150.305756
cysD	25.942957	29.927351	22.295414	26.05117	35.170132	31.607092	30.203974	32.032322	37.638645	155.960098	155.169144	237.164612
cysE	19.089077	19.294868	16.460142	20.771479	28.653521	24.551126	25.060354	26.864561	24.618414	50.036617	49.066082	39.363522
cysG	6.928586	6.158807	4.862174	3.927055	3.394789	4.31191	3.712999	4.595805	4.698812	6.08648	5.912297	5.925248
cysH	25.054264	30.470671	29.243767	21.465038	20.388315	23.0809	32.585781	34.695213	36.497543	132.323593	137.978302	180.986481
cysI	26.517015	32.266907	28.740231	17.780636	18.432701	19.32889	28.300112	31.996965	37.244518	107.606514	96.184311	159.325089
cysJ	29.571537	30.200113	27.308062	14.781098	16.902378	14.710358	29.301268	33.094879	31.3482	89.536385	76.991249	138.574249
cysK	404.300385	398.362	411.858093	500.1539	549.488281	521.157715	544.434021	552.482849	548.166687	1265.189941	1120.447021	2104.421387
cysM	9.041798	10.302902	10.015268	6.081587	7.878509	6.766015	8.986112	10.843028	7.646818	20.490223	21.619413	27.705387
cysN	49.690239	51.100494	41.783356	30.552252	37.960281	34.079056	46.271679	51.218102	45.488762	176.045593	146.75679	231.142639
cysP	51.427814	54.1152	45.186836	36.623302	44.73716	37.145264	77.421593	80.677856	68.77478	123.511353	115.173248	187.201889
cysQ	94.672684	92.173759	77.128304	70.603111	72.367805	71.150352	88.006165	85.713531	81.095726	94.914902	82.506851	76.298149
cysS	9.944853	7.037287	7.228091	6.61668	7.426577	7.10304	6.086941	7.969784	12.902141	11.059314	11.382772	9.607223
cysT	151.490906	157.390656	141.060394	145.022705	128.17543	135.83638	126.417305	160.056	122.737007	70.191284	65.153076	58.794868
cysU	33.541916	33.902374	29.433044	17.414059	17.413097	16.73399	35.451183	36.226387	28.451324	61.221016	54.349869	101.726578
cysW	36.891373	37.041679	36.103775	20.561394	20.961836	19.535572	34.879261	36.729023	29.529409	98.196892	87.080025	165.570618
cysZ	30.067745	23.391428	23.89373	40.892822	44.069645	46.723701	18.354479	22.673418	39.399902	24.282293	19.942688	23.143467
cytR	8.080656	9.084562	6.469048	11.101173	12.811893	12.163952	7.853878	7.703362	8.059138	9.254676	7.97236	7.887122
cyuA	0.733011	1.339005	0.840028	0.854699	1.089864	0.656236	0.97275	0.691862	0.805845	1.046034	1.000121	1.099192
cyuP	0.984236	1.091552	0.949891	0.866389	0.87566	1.292155	1.093875	1.438612	0.84547	0.680077	0.761822	0.8939
dacA	9.619534	8.843295	8.733625	12.044279	14.881414	13.213208	8.845141	10.037221	13.137198	14.326906	13.506713	11.677747
dacB	1.720793	1.346964	1.405861	1.004367	1.083855	1.256664	1.396219	2.234179	1.906032	2.670042	2.946546	2.423194
dacC	41.645786	32.612236	28.716644	19.242285	19.612534	21.169163	29.10449	32.362911	31.773767	41.417416	36.760738	32.801998
dacD	1.483724	1.532073	1.573064	1.239358	1.564236	1.486548	1.424402	1.6005	1.180568	2.110823	2.761134	1.899435
dadA	37.166759	35.911541	31.321579	37.877476	51.891098	48.569485	40.114758	48.199005	64.0214	100.274734	97.168327	88.933174
dadX	32.462269	35.7813	29.421127	27.621418	36.400589	34.960293	42.928524	51.246521	63.266155	63.305943	67.330833	59.501816
dam	19.406525	17.483192	16.413624	18.732708	18.896252	17.767927	14.580426	17.813663	22.113102	31.875992	32.853764	29.252392
damX	30.021709	32.329525	26.147438	32.291172	37.014908	32.26265	24.737942	29.579882	41.511402	48.751648	47.792221	46.134109
dapA	67.433372	67.547874	65.393341	74.142654	82.713425	77.565002	54.566067	69.241699	73.783844	95.92115	106.937248	99.682487
dapB	41.036915	38.995857	36.583199	37.019199	43.698849	41.743481	26.667902	34.668282	37.995884	24.332596	27.43667	20.192549
dapD	64.250725	65.331451	64.808861	82.037384	96.398537	89.045799	48.388344	58.902557	90.711395	101.887192	109.263641	104.180733
dapE	18.838619	16.608923	13.733286	10.430463	12.09381	11.069037	19.597391	20.785158	10.332416	27.224449	22.824978	18.878664
dapF	18.958302	22.406647	16.593836	17.415339	18.463062	18.579676	16.543232	20.458704	22.746351	20.694336	19.695578	18.719007
dauA	11.20542	9.913478	9.179477	3.933753	4.481087	3.968367	13.018936	14.63507	5.828826	4.567066	3.491239	2.826061
dbpA	2.823037	3.037795	2.08647	2.174859	2.525595	1.791691	2.565807	2.682498	4.875103	9.412536	8.40223	5.105319
dcd	59.065792	48.568058	44.884659	47.809769	44.86972	43.892742	34.54435	45.951931	57.220802	35.092869	36.015743	32.168777
dcm	4.940449	6.277975	4.163564	4.004149	4.255845	4.107717	4.206607	5.081704	6.529206	15.567371	14.899995	10.133386
dcp	6.925011	7.539518	6.605679	8.461305	9.150546	8.155809	6.286101	6.726742	10.401994	13.447625	14.432012	14.835515
dcrB	67.412437	78.705948	72.216904	102.876213	123.708534	116.865196	75.032387	89.170197	122.636032	107.80407	109.822662	107.563049
dctA	4.807185	6.184155	4.935441	2.317269	3.640198	3.460851	2.840395	3.527005	2.276266	3.800942	3.659233	3.91721
dctR	17.520445	20.507982	19.264479	11.792427	12.288787	14.922334	14.522067	19.938662	13.947899	8.563141	7.6236	5.943523
dcuA	32.731167	26.676155	19.975163	10.047475	12.26031	9.550129	16.945776	19.142044	13.928759	13.415815	13.21732	11.687054
dcuB	2.169837	2.020329	2.015654	0.885674	0.837561	0.823793	1.610776	1.821519	0.487047	0.584631	0.514395	0.854843
dcuC	25.227921	21.775269	16.055613	6.460524	5.19934	3.738286	7.704583	10.594383	11.354204	1.652761	1.537466	1.702464
dcuD	0.903806	0.831461	1.006062	0.740535	0.775567	0.641427	0.809998	0.996622	0.405775	0.928447	0.964363	0.993581
dcuR	7.417161	6.653511	6.605093	6.429827	6.377463	6.235567	5.67294	5.734872	6.071354	7.290816	8.077675	8.366624
dcuS	3.877739	4.323653	3.781152	3.868586	4.740638	3.87983	3.337862	3.694213	4.393735	4.098886	4.462521	5.065067
dcyD	16.197701	18.220385	15.01757	13.134202	13.922357	13.246219	13.015183	14.811507	11.966093	31.30183	26.961243	26.311668
ddlA	10.778527	10.905758	10.827416	9.36714	9.091769	9.329502	7.778327	10.204281	14.780055	9.399923	9.832271	8.60267
ddlB	51.135601	57.476154	47.751957	43.234589	51.951183	44.846546	44.245113	47.730061	52.96093	67.491943	62.829689	59.66338
ddpA	1.444463	1.582042	1.624395	0.719953	0.744765	0.973714	1.145004	1.186359	1.536414	1.682111	2.503134	2.209214
ddpB	1.634232	1.415582	0.995056	0.969778	0.467829	0.690827	0.950815	0.732994	0.991483	1.639786	1.034692	1.484299
ddpC	2.589045	3.223727	2.489038	1.904822	1.437387	1.194229	2.423588	2.770151	1.824612	1.664427	2.565433	1.873665
ddpD	1.471222	1.16936	0.639171	0.876632	0.844043	0.603473	1.077865	1.197952	1.275993	1.412141	2.339499	1.877439
ddpF	4.366628	4.822821	3.34424	2.058001	3.124603	2.410861	3.300605	5.241804	1.721102	4.613056	3.605167	3.140891
ddpX	2.283717	1.53273	1.596405	0.798267	0.63758	0.548899	1.008133	0.947905	0.663063	1.945831	2.121625	1.241485
deaD	56.303604	71.393059	67.345169	49.297989	65.8144	55.269711	56.882736	66.824997	36.482113	60.805958	56.945457	48.489204
decR	14.675178	15.926666	13.572881	9.146003	11.131092	10.309999	19.105539	20.430071	12.331659	14.949061	10.156587	10.487661
dedA	35.494865	37.070004	32.178501	68.025482	85.082817	82.646873	32.759724	35.259403	40.792194	53.275135	57.354641	46.577026
dedD	24.796204	26.571909	24.451645	25.662354	26.7801	23.957052	24.486473	27.274073	26.983763	30.914722	31.07094	30.49402
def	144.547714	140.759308	122.203255	130.37793	135.972626	132.290131	134.857529	152.424347	126.913269	217.511887	227.503571	220.544235
degP	11.367758	10.135056	9.782849	22.426317	24.458574	30.169687	7.656373	9.390859	7.542754	12.275307	16.252338	13.722535
degQ	14.20636	14.023245	12.473599	14.040125	18.272964	15.282172	10.199747	14.231457	11.788399	18.851139	19.320448	16.516119
degS	12.963862	12.863162	12.143097	15.236875	15.251529	15.193034	11.267438	13.73005	10.307446	19.432438	19.533058	20.772617
deoA	21.731369	25.969736	17.4709	14.08185	17.703978	15.960519	18.507059	22.989073	23.096451	40.176018	36.963867	29.066978
deoB	53.976929	62.596371	45.027561	50.049824	57.463974	52.048649	49.200062	61.170826	64.182869	90.036339	71.275124	52.660664
deoC	28.486053	32.717472	27.076273	17.22924	19.178085	16.053419	26.998674	36.293129	20.419926	30.742771	24.796358	19.180809
deoD	31.48004	32.51601	26.185457	23.363115	28.264215	24.705784	30.89119	32.070686	26.229561	51.009777	40.282436	29.272346
deoR	12.216084	13.753373	12.655711	12.246383	12.219141	12.588899	13.971996	13.345616	16.507746	24.922564	23.720621	21.786074
der	14.881179	14.742093	13.24717	9.918027	11.12624	9.333263	11.619349	13.345638	16.775053	22.15876	20.187571	16.140476
dfp	3.452878	3.297107	3.223416	2.469231	3.389303	2.841098	3.029609	5.048393	4.974877	6.527775	7.104195	5.598838
dgcC	2.884616	3.155006	2.69673	2.285822	2.371697	3.101654	2.807561	3.439008	2.20734	3.998513	3.754677	3.656104
dgcE	5.565963	4.913004	4.932062	5.691744	7.799119	7.232988	6.105806	7.897193	11.6094	18.773989	16.365572	14.662567
dgcF	6.535914	6.373925	8.519341	5.734378	6.678136	7.156526	7.354616	7.431505	6.144258	7.769062	7.582366	7.085486
dgcI	1.253769	1.153526	1.577747	0.674353	0.538015	0.974905	1.12801	1.107302	1.539463	1.430902	1.09928	1.703815
dgcJ	3.408963	5.030561	4.541372	4.498732	4.696471	4.456551	3.067912	4.080825	4.522584	6.324405	6.344016	5.740647
dgcM	6.008633	6.834011	5.673714	3.637418	4.643734	4.504861	5.04607	6.073891	6.11856	10.240699	9.661567	10.082708
dgcN	2.211912	2.744565	2.572027	2.860422	2.424116	3.645304	2.822628	2.8491	2.572147	5.298984	3.880613	4.51626
dgcP	5.306463	6.079978	5.207468	5.914065	7.368844	5.843382	5.679213	6.522668	8.424067	17.466486	19.037029	16.186792
dgcQ	12.641956	14.349771	12.01799	9.842836	10.355062	9.330374	12.659823	13.259817	12.525322	30.109119	25.638519	24.051167
dgcT	14.02742	18.623177	19.445366	5.797356	5.945704	6.824481	11.909928	12.231143	9.972727	3.345863	3.989732	3.190355
dgcZ	9.869411	9.162319	9.998501	17.529272	21.291685	17.876928	8.284346	10.533792	8.207056	10.466805	9.885174	8.588367
dgkA	20.640083	20.815908	19.250069	20.782272	24.184692	26.807804	21.133545	18.578045	28.935621	27.493635	27.774935	22.671494
dgoA	2.162192	4.104762	1.454651	0.324857	0.860378	0.88374	0.934593	0.694513	0.764127	0.678533	0.820075	0.930737
dgoD	1.367374	1.890871	0.666793	0.870805	0.63039	0.663431	1.113104	0.634355	0.920681	1.561999	1.553877	1.443433
dgoK	7.839526	7.327294	5.543486	3.000321	3.310525	2.765796	4.477577	5.307648	3.430208	2.35463	2.462627	1.950945
dgoR	17.120783	24.866142	18.297741	13.151463	14.073901	13.194763	14.554146	18.37126	15.320332	7.473907	6.646186	7.638196
dgoT	0.433191	0.4288	0.334592	0.461621	0.563187	0.369861	0.493414	0.622344	0.496066	0.887754	0.874918	1.144661
dgt	3.7217	3.349893	2.676578	3.088357	3.892892	3.519044	2.689309	2.936494	4.416362	6.850601	8.253635	5.256462
dhaK	10.115471	11.86413	9.095374	11.805643	12.576597	10.949825	7.971069	9.324845	11.942191	25.375204	23.762621	22.07287
dhaL	15.618997	20.653111	12.947419	14.837466	14.947901	16.404165	13.100234	13.99145	14.645841	21.858681	20.60054	18.708702
dhaM	22.815559	25.756994	21.436651	15.809282	17.568436	16.180483	16.482323	17.781797	16.522511	26.708269	26.580204	24.836615
dhaR	2.304253	2.463065	2.09547	1.247162	1.552714	1.582088	1.874344	1.730209	1.968029	2.102075	2.131425	2.245299
diaA	25.284712	26.455801	25.339594	30.139465	34.446598	32.012978	21.564301	24.785221	27.551731	29.521397	32.579903	30.119576
dicA	104.449982	96.326057	108.498894	109.308907	104.461372	101.617073	106.110321	107.768135	100.458519	123.3339	127.571243	144.840164
dicB	0.741675	0.782884	0.466627	0.333571	0.425798	0.7732	0.248353	0.361178	0.113035	0.860946	0.644852	0.212408
dicC	1.264711	0.926012	1.085192	0.99078	1.1672	1.013408	1.236754	0.977237	0.982788	1.507469	2.23389	1.701046
dicF	4.246062	4.841113	7.304068	4.536499	3.407635	4.554413	3.774641	3.479521	2.975661	5.124217	4.52031	5.053545
dinB	5.539176	6.232703	4.981816	3.2738	3.749364	4.316075	5.503616	6.281311	3.568462	6.490924	8.343793	6.300099
dinD	26.252703	26.992395	27.51915	30.133577	29.160307	24.17532	20.911169	19.881399	22.997171	8.34142	10.095915	8.557375
dinF	1.810503	2.069255	1.313564	1.163418	1.458	1.290638	1.707026	1.606631	2.339495	1.83327	2.553344	1.359679
dinG	5.15149	7.190007	5.054394	2.747891	3.343767	2.84898	3.719262	4.526846	4.02442	3.457148	3.781752	3.223694
dinI	59.075024	50.209366	58.946777	43.812561	44.908745	44.571098	46.025448	39.884068	57.883194	82.609901	79.059807	84.435677
dinJ	772.500122	932.287292	859.706543	918.690613	956.162964	896.068604	864.440308	795.359009	527.071167	749.788757	743.85791	1023.009827
dinQ	187.915665	207.05722	191.332977	244.084976	199.896484	213.236359	156.241913	143.685516	231.353439	238.387604	232.514313	226.974319
djlA	7.463964	7.775974	7.226517	9.571983	10.771106	9.834273	5.546399	7.612598	9.541914	17.009277	15.983952	14.659753
djlB	0.526698	0.533609	0.868187	0.503998	0.460377	0.768008	0.604042	0.765685	0.171252	0.791342	0.854331	0.6847
djlC	1.118997	1.861564	1.012732	0.903987	1.278082	1.434479	0.933889	0.946235	0.967663	2.162785	2.878733	1.889155
dkgA	19.524548	25.865557	12.846658	12.431851	15.536139	11.452365	14.159213	13.159292	11.718435	20.998306	19.271852	14.768709
dkgB	8.225973	10.32443	8.626047	8.389388	8.727379	6.980978	6.665983	7.300209	8.542894	7.942084	5.566602	6.029091
dksA	257.056396	328.215637	218.156693	287.625092	336.505798	256.498169	217.381088	241.82608	437.306244	335.227448	327.545013	299.200836
dld	30.019226	27.525364	22.39485	24.117092	28.86619	24.709984	18.01816	22.101234	29.266256	26.809368	28.667191	24.17667
dmlA	3.161169	3.221555	2.45639	1.510512	1.522549	1.643716	2.749492	2.430957	2.818363	2.689716	2.586378	2.185707
dmlR	69.262932	56.965469	55.768471	36.089375	42.435753	33.659348	42.942001	48.757423	34.152802	24.366617	21.541965	20.187897
dmsA	2.564897	3.52064	2.346155	0.826811	0.74409	0.879883	1.086465	1.003459	1.1992	0.800711	1.31208	1.12543
dmsB	1.837813	4.233856	1.675229	0.891941	1.123082	0.983476	0.837312	1.353889	0.767158	1.238351	1.484875	0.826105
dmsC	4.349816	5.197976	3.324387	1.69475	1.821728	1.471848	2.695565	2.833543	2.364614	4.279206	3.956715	3.331795
dmsD	5.80875	7.609069	7.438781	6.46739	7.663384	6.831564	6.263493	6.978124	12.892552	12.198265	11.17741	11.189488
dnaA	19.557541	20.154743	17.095282	15.300262	18.898161	17.973366	15.926252	20.187319	19.51877	28.619164	25.958555	19.148806
dnaB	6.542494	6.85921	4.923854	5.822241	7.526937	6.814287	5.619292	5.687628	7.705698	10.65727	9.698904	9.557939
dnaC	6.435959	6.832551	6.694955	6.996582	7.661684	5.498302	6.10146	7.137369	7.967814	12.728818	12.239916	10.425356
dnaE	12.150307	12.530671	10.640347	9.333183	9.457988	8.409997	9.673487	11.402407	14.019954	12.882424	11.94363	11.433666
dnaG	59.545834	50.865654	44.045319	19.813368	21.708624	23.139753	55.034996	54.532082	24.771976	22.398079	17.290039	18.272392
dnaJ	53.496391	66.584709	51.922066	42.8834	45.854366	51.367325	46.891033	49.761314	16.769653	22.570545	19.65089	15.304809
dnaK	344.475769	560.739746	407.794739	406.768097	463.37384	502.376282	394.289734	443.099426	113.745857	259.402222	200.491089	164.339859
dnaN	19.176659	22.051025	19.22669	18.508713	21.71538	19.311878	19.599607	21.164965	24.730476	28.290897	25.00877	16.160114
dnaQ	16.894411	19.415834	19.041372	25.756121	26.930584	29.335188	18.134016	20.506611	25.661789	41.265453	40.841721	41.523533
dnaT	7.36659	9.13319	7.608869	6.029125	6.196288	4.710224	8.819738	11.479469	7.894154	15.312937	13.839343	10.627809
dnaX	9.612107	12.015904	9.338657	7.400864	7.671727	7.217133	9.407258	10.435688	10.154323	14.52599	12.980417	10.855129
dosC	29.461494	28.450701	27.579473	29.658316	32.989342	25.363758	32.655434	39.46838	23.563372	83.247665	66.833061	76.550125
dosP	7.950408	9.902904	8.934287	8.037472	7.610207	7.560242	9.418694	10.993814	6.345232	13.839238	9.425839	13.01954
dpiA	5.499265	5.174509	4.460687	2.274562	2.176419	1.642487	2.580913	2.600023	1.783556	3.628209	3.842686	2.380298
dpiB	1.839188	2.885987	2.02641	1.596436	1.155362	1.349831	1.349209	1.792032	1.186389	1.823903	2.205002	1.874732
dppA	85.075142	69.10025	54.074467	30.835636	46.841858	32.821526	46.109894	56.810963	71.702744	33.117985	34.798813	29.866896
dppB	5.624947	4.071051	3.041257	2.216418	2.722879	2.298125	2.371015	3.253992	4.394177	3.509838	3.93393	2.777084
dppC	8.672914	7.261881	4.809093	4.033951	4.568378	4.080122	4.173702	4.090977	9.767542	4.516528	5.888215	4.808701
dppD	11.150888	10.992743	7.848869	6.339728	7.511808	6.586964	6.497853	6.08483	15.774566	8.608151	7.808578	5.649217
dppF	8.851128	8.010534	7.0097	5.956011	6.44803	4.784778	4.819301	7.17305	10.578705	7.011573	7.875894	6.382059
dps	2366.043213	2776.82373	2125.533447	1552.822021	1908.184082	1554.284424	4211.428711	4082.822754	3136.001953	5682.789551	5263.001953	3775.356934
dsbA	46.312862	50.022732	39.847569	64.961632	68.551941	59.808731	37.044727	40.231792	83.032898	68.071533	70.486046	64.951111
dsbB	20.085094	19.408518	18.835974	18.375238	18.685516	18.506256	14.161163	15.133899	33.458237	22.588051	24.561422	22.203753
dsbC	16.793919	20.864531	16.955904	17.461899	19.500422	18.769154	13.173292	17.854736	19.724499	28.144495	27.24217	27.115326
dsbD	3.528867	3.376348	3.294062	3.20812	3.886032	3.482547	2.678665	2.502898	5.458643	4.037717	4.049349	3.844854
dsbG	10.848328	12.881955	12.159654	9.532277	10.743029	8.636693	10.133106	10.748678	14.079397	12.841553	11.80211	11.834476
dsdA	1.836366	2.045139	1.880672	0.996116	1.836208	1.439748	1.304604	2.190351	1.582096	2.258856	2.837665	1.237098
dsdC	2.950485	2.824251	2.699161	3.719889	3.704317	3.454109	2.939375	3.110644	3.797762	5.311157	5.959978	4.103326
dsdX	0.922702	0.836701	0.819903	0.735901	0.8358	0.696618	1.009251	1.089926	0.845753	1.243617	0.952358	0.780805
dsrA	131.995178	151.389664	145.424652	158.854691	157.482681	157.744339	213.233368	210.495529	94.719994	199.44989	170.376511	156.126678
dsrB	211.768799	213.823914	233.58577	312.517273	305.930847	320.56366	216.800064	203.255447	338.143677	385.190033	355.637024	403.434875
dtd	66.099014	68.111748	65.254288	67.377518	76.839668	73.69397	58.113144	65.757431	63.637608	96.805244	100.864716	87.465607
dtpA	15.326781	14.852183	15.851262	20.114971	17.495991	15.481311	12.543045	12.381545	22.26553	21.939651	22.927956	22.179152
dtpB	12.164979	13.387093	12.46271	10.04027	10.409688	9.854104	12.991325	14.196286	8.702072	17.520851	15.459336	16.360548
dtpC	2.117394	2.866291	2.697406	2.217682	2.835635	2.41578	1.739136	2.083421	1.903181	2.266367	2.663364	2.978662
dtpD	2.333152	2.65487	2.149673	3.413109	4.654909	3.502757	1.833949	2.049903	1.863743	2.472953	2.152415	1.321883
dusA	2.657598	2.582015	2.158456	2.186886	1.62146	2.073037	2.22983	2.229826	2.996711	2.790463	2.939637	1.925905
dusB	11.814081	13.827575	11.047497	7.231005	7.1224	7.929118	13.933991	15.778006	14.653973	21.784397	17.586351	12.690877
dusC	1.226281	1.187057	0.68789	0.356789	0.480179	1.259249	1.30869	1.089286	0.744516	1.760982	1.712194	1.645503
dut	12.771208	12.289285	12.016828	12.911158	13.646947	10.697535	9.77275	13.085168	14.426233	9.348921	10.756288	8.195485
dxr	32.709209	38.588558	38.666142	34.222511	33.512985	36.186382	29.717424	34.811279	28.670729	25.543058	26.543766	23.903078
dxs	9.789524	11.730444	9.799747	9.301185	12.667037	10.50896	11.355311	10.972775	14.776893	17.984972	17.005646	13.67639
eaeH	0.055206	0.057342	0.144871	0.034279	0.041207	0.060177	0.090448	0.085402	0.096937	0.148963	0.043069	0.159581
eamA	8.439853	8.168599	8.181879	9.477901	12.172325	12.512565	8.367136	10.703469	18.071318	23.643227	24.900515	27.78051
eamB	18.635815	18.171452	17.869879	22.932064	20.81838	20.912579	18.060606	15.609085	16.99419	24.15201	28.137726	32.058311
ebgA	0.599285	0.703062	0.485977	0.491932	0.429334	0.417891	0.432976	0.622191	0.334956	0.645582	0.626071	0.783161
ebgC	0.582834	0.617667	0.883809	0.786809	0.475873	0.613982	1.092391	0.718904	0.841553	0.908275	0.760227	1.259397
ebgR	6.01581	6.754292	5.086584	5.009541	5.081371	4.457008	3.63209	4.958906	6.923656	4.138608	4.736674	5.4012
ecnA	6.143491	5.839807	5.939428	7.563867	8.677273	6.838551	7.193589	7.849547	5.696822	11.71191	11.942389	12.536033
ecnB	21599.96289	26232.91016	21822.17383	13348.85156	11797.12793	13446.4541	20310.82031	20769.53906	10276.80078	5816.537598	6416.414551	5297.391602
eco	14.096065	16.467287	12.816189	13.616005	15.76385	14.685253	13.382211	17.517578	17.90637	26.608137	25.304108	19.814861
ecpA	8.792215	6.139294	6.076414	4.606809	4.2556	4.241549	5.872016	5.591855	4.911964	3.573367	5.954574	4.219505
ecpB	0.068245	0.72694	0.155092	0.100416	0.227453	0.119959	0.059033	0.109796	0.199651	0.573349	0.410029	0.128356
ecpC	0.905174	1.163323	0.689508	0.621075	0.746842	0.911038	0.700613	1.274645	0.870207	1.545122	1.942088	1.241874
ecpD	3.57432	3.734426	3.048824	2.97113	3.025134	3.442192	2.971061	3.456483	3.328541	6.112712	5.573784	4.719304
ecpE	4.07082	3.389646	3.635792	2.362698	3.348345	3.743291	3.415559	3.774232	3.029944	4.390429	3.985311	4.6448
ecpR	0.254815	0.225531	0.342652	0.348744	0.04896	0.383788	0.162679	0.12032	0.034263	0.257805	0.293513	0.11393
eda	12.694233	13.952377	10.577499	12.891427	14.585931	15.796398	8.981582	12.208435	13.589227	10.896514	11.495173	8.769347
edd	4.158886	6.426469	5.567698	3.819769	4.718321	4.463315	3.174623	4.091015	3.343596	3.50108	3.668629	3.053399
efeB	3.383832	3.88388	3.259331	4.880597	6.629189	4.936435	3.935607	4.207339	10.1474	6.742447	7.251485	5.445526
efeO	3.554989	3.845685	3.633189	5.21089	8.173561	6.157534	3.851291	4.142276	9.842376	4.34051	5.060806	3.652722
efeU	7.12276	5.740351	5.888903	9.667137	15.877827	18.910179	9.045498	13.529119	24.724791	26.472967	32.058762	27.060013
efp	52.697231	41.537926	41.472862	53.563679	67.502136	58.484406	36.633274	36.762119	86.374451	108.566429	111.628265	109.845612
elaA	8.637678	8.485418	8.256	8.246416	8.450793	9.737872	6.568894	9.423103	8.55432	10.647332	12.347712	8.778128
elaB	1296.134521	1152.577393	1149.949219	1868.43103	1867.262939	1714.489624	1355.352295	1485.617432	2140.763184	3221.401123	2707.885498	2356.342773
elaD	0.414928	0.724885	0.652572	0.721013	0.273997	0.715608	0.310494	0.743862	0.391817	0.554334	0.760559	0.652592
elbB	11.113108	11.371412	10.965765	8.449135	9.075283	8.571892	9.307522	11.313134	12.043348	13.124001	16.5334	11.891069
elfA	2.094442	3.557352	2.201768	1.990464	2.076634	1.663175	1.273279	1.725631	1.555466	1.372158	1.120479	1.344753
elfC	0.630769	0.907596	0.868408	0.65981	0.566804	0.891776	0.626237	0.60124	0.401389	1.538204	1.327022	1.170026
elfD	0.480493	0.133404	0.439515	0.080958	0.400396	0.291918	0.388504	0.544878	0.328389	0.292025	0.486896	0.186063
elfG	1.669759	2.128698	2.092044	1.987982	1.438562	1.694193	1.934216	1.613897	2.186089	4.267653	3.838155	3.623836
elyC	11.32054	9.940145	9.059105	3.962219	4.552551	3.196443	5.351543	5.617047	8.553731	5.471381	4.849738	5.603518
emrA	4.669344	4.705729	4.073803	3.521012	4.235308	4.985209	3.132696	4.121596	4.497606	5.21297	4.63516	4.775614
emrB	1.777179	1.835491	1.466248	1.320272	1.659349	1.494459	1.52813	1.698403	2.20272	2.113688	2.188615	1.947737
emrD	1.638588	2.744169	1.29187	0.609277	0.542274	0.96975	1.803926	1.612457	2.239959	4.324766	4.044483	2.846051
emrE	13.481205	17.766064	19.123095	20.603613	17.821501	18.386869	12.877152	15.815495	34.158516	27.207165	31.758862	34.214542
emrK	0.368521	0.709057	0.663107	0.29974	0.172522	0.216619	0.708526	0.351064	0.503214	0.785488	0.608366	1.576038
emrY	0.698695	0.808016	0.89927	0.51652	0.705799	0.825474	0.733315	0.655906	0.605192	0.954521	0.936287	0.706713
emtA	7.815535	5.840151	5.378341	4.769397	4.888129	5.014007	6.797224	10.171199	7.403195	13.742045	13.467483	12.208409
endA	1.697312	1.723455	2.021905	1.144653	1.159229	1.391496	1.663384	1.305398	1.369251	1.982032	2.923377	2.605378
eno	257.579163	287.11853	230.560959	228.424576	266.634827	233.933701	220.733078	249.258286	324.91745	316.537964	266.227997	237.513336
entA	2.092521	3.497491	1.950077	2.880872	3.801254	3.325862	2.220883	2.919491	3.454944	3.253	3.989977	3.576011
entB	1.185443	1.357989	1.002944	1.299405	2.977898	2.082065	0.918183	1.811103	1.222859	0.900698	1.064216	0.656693
entC	1.895364	1.74348	1.017336	1.008883	1.625398	1.513958	1.693861	2.204382	1.702498	1.330767	1.317645	0.935655
entD	0.900065	0.882122	1.032525	0.730142	0.523343	1.1013	0.954725	0.869186	1.171671	1.158382	1.227287	1.381055
entE	1.638111	1.713906	1.435745	1.455293	2.217099	2.275424	1.648918	2.208196	1.784965	1.65841	1.862708	1.148182
entF	2.635517	3.392313	2.457243	3.153384	4.608521	3.849053	3.786709	3.661992	1.835597	3.070789	4.185637	2.446868
entH	2.440546	3.181751	3.1562	3.871063	5.150599	4.781436	2.615133	3.486652	3.727118	3.806493	4.727215	4.072654
entS	0.834353	0.927847	0.712257	0.965159	1.310126	1.500906	1.074263	1.545658	1.446659	2.258356	1.930223	1.137603
envC	6.39879	7.301025	5.452692	5.231538	5.761489	5.997471	5.136071	5.16697	6.944123	8.215643	7.711792	5.843722
envR	0.444448	0.375207	0.478182	0.2711	0.331209	0.412538	0.158196	0.476747	0	0.216706	0.22205	0.282175
envY	1.500123	1.612987	1.635158	1.465055	1.43624	1.390978	1.150421	1.481053	2.117211	2.22072	2.249522	2.200678
envZ	7.628182	7.669556	7.59515	5.383067	5.946314	6.622304	5.456418	6.282156	7.069836	10.640278	9.948683	7.484637
epd	33.996696	30.579464	26.599028	21.174906	19.817356	19.956688	31.778032	36.889812	40.644211	37.903732	34.076588	30.18675
epmA	5.031621	3.743434	4.450923	3.515992	4.362122	4.072938	4.194395	5.401211	4.246651	8.274844	6.342472	5.717567
epmB	6.109169	5.369134	5.77329	5.689037	6.558742	6.494983	5.024269	6.347595	7.86589	14.027997	13.725547	13.042858
epmC	11.434668	14.819454	12.648169	20.035522	25.900528	21.01413	12.940227	14.5141	16.787655	16.817013	19.677546	17.412596
eptA	2.673305	2.29387	2.226755	2.773125	2.583607	3.368267	3.139606	3.175407	3.048107	5.791028	6.796265	6.855584
eptB	9.15718	8.498317	8.18289	9.436205	9.216465	9.069361	6.512567	7.196017	7.321412	5.574368	6.18819	7.434888
eptC	8.094931	7.967753	6.540277	8.200123	10.252551	9.658621	6.962693	8.935803	10.689538	8.466323	9.697783	8.591837
era	16.24663	19.088905	16.72534	14.71513	17.432983	16.518009	15.652387	21.208916	17.164362	38.770786	32.832512	26.544149
erpA	153.235779	156.130219	172.743057	478.389313	519.213867	484.132263	235.418121	218.849396	243.757706	644.888306	766.217529	814.660156
esrE	0.005313	0.010219	0.01213	0.003334	0.01024	0.004063	0.004477	0.008014	0.014021	0.013472	0.009204	0.010657
essD	0.34308	1.168547	1.316634	0.918637	0.663614	1.977939	1.221582	0.791762	1.221171	1.317095	1.089409	1.672564
essQ	1.260325	1.44474	0.872224	1.251704	0.184063	1.208461	1.039335	1.31412	0.611153	2.205512	2.100442	1.559606
etk	6.998062	7.856769	6.832427	7.435696	6.984505	7.402456	6.34213	7.467179	7.088339	8.495198	8.437775	8.627226
etp	1.545232	1.073281	0.884955	1.331377	0.790523	0.826018	1.690907	0.598207	0.699823	1.491407	1.769298	1.16736
ettA	23.18701	22.821066	19.688534	21.119816	23.647202	23.607639	16.754587	22.39319	31.01894	35.097538	33.406979	26.085842
eutA	0.753867	1.53147	0.739922	0.590048	0.540495	0.908928	0.610323	0.834339	0.790878	1.585065	1.53079	1.366041
eutB	22.939627	20.33613	22.412857	11.12734	13.439134	11.77671	24.571213	25.311739	21.135788	16.826544	16.838049	15.25253
eutC	3.862763	4.182558	3.328833	1.623314	2.418738	1.844124	3.134532	3.932168	2.815749	3.096301	2.339912	2.355605
eutD	0.188655	1.126712	0.586464	0.31179	0.577153	0.161561	0.377349	0.471044	0.339163	0.549197	0.675925	0.419867
eutE	0.075714	0.699554	0.139482	0.197581	0.194929	0.279706	0.262385	0.3889	0.16045	0.679312	0.952989	0.643025
eutG	0.249082	0.866225	0.212853	0.15034	0.2323	0.313886	0.293878	0.314682	0.428897	0.604621	0.543116	0.770881
eutH	0.547305	0.520596	0.333985	0.261205	0.577661	0.508942	0.726035	0.505447	0.57729	0.936445	0.811456	0.5899
eutJ	0.161401	0.478681	0.193556	0.361458	0.163881	0.381473	0.450378	0.259851	0.152145	0.282483	0.588139	0.34087
eutK	8.828969	10.272044	7.855538	5.830771	7.434919	8.93697	7.310405	6.614366	4.915394	8.527603	9.299622	7.269712
eutL	2.795399	3.010421	1.984395	1.662421	1.68739	1.461419	2.787138	3.243772	1.765904	3.104317	3.010702	2.358376
eutM	3.316163	4.163916	4.379951	1.333448	1.87645	1.044695	2.993814	5.308458	1.949024	3.796328	2.225162	2.672885
eutN	0.322968	0.397552	0.240704	0.351563	0.153565	0.135258	0.198388	0.240801	0	0	0.22955	0.0984
eutP	0.2157	0.414303	0.259008	0.432145	0.041179	0.420107	0.26696	0.79612	0.433793	0.288514	0.82005	0.459278
eutQ	0.190314	0.527418	0.428591	0.08042	0.256048	0.223839	0.340023	0.25682	0.286391	0.053706	0.473527	0.261454
eutR	2.934407	3.269678	2.723236	1.807667	2.742036	2.652638	2.441543	2.445177	3.911085	4.501571	5.459869	4.685874
eutS	0.458848	0.135939	0.171104	0.174892	0.205925	0.294298	0.225444	0.252333	0.292056	0	0.23141	0.518107
eutT	0.134498	0.466673	0.287358	0.177282	0.362884	0.324611	0.450862	0.530854	0.24373	0.26807	0.828806	0.66812
evgA	10.012269	8.480856	8.730992	9.108267	9.585494	9.649401	6.339026	7.712847	6.697175	2.094984	4.628134	4.040495
evgS	1.714565	1.649028	1.863133	1.180152	1.359541	1.568141	1.175696	1.367753	2.452487	0.841733	0.890467	1.167655
exbB	87.276901	71.620613	58.609715	62.005413	60.572243	55.319565	50.079826	53.28764	66.494102	56.195721	69.018555	56.214649
exbD	34.739582	41.637001	37.073154	45.246883	49.602699	40.75	27.889271	37.531898	38.741013	49.250355	60.557022	44.193977
exoD	0.392982	0.595094	0.160884	0.308281	0.327498	0.53788	0.32065	0.799177	0.714651	0.308986	0.648845	0.804689
exoX	7.391622	7.974898	7.490858	6.552242	9.557925	7.57794	7.693561	9.931236	9.580483	17.120153	18.653542	15.575538
exuR	45.378983	65.331772	57.998108	70.069115	76.010353	71.43177	49.049084	55.48946	69.756554	93.124352	94.738899	83.964005
exuT	3.848908	3.775306	2.763019	1.515566	2.043391	1.749555	3.465546	3.52811	1.977764	6.183711	4.347508	4.248746
eyeA	5.156131	5.871377	5.750102	3.154294	4.815274	4.037493	5.034849	5.574113	2.344233	8.50118	6.762344	9.761769
fabA	71.371933	76.252571	73.081764	62.463936	63.690922	63.03727	71.537292	70.744652	136.873337	114.823502	113.322235	104.169632
fabB	69.578392	71.370735	63.826283	88.03286	110.387665	98.4142	66.554741	80.263145	97.602371	112.472694	120.747299	110.080032
fabD	23.687468	25.32284	18.482332	21.629292	27.90826	24.930475	21.540632	26.831825	38.452728	35.026699	27.532555	23.238686
fabF	28.710054	24.466541	21.712708	24.700657	33.480053	29.619894	24.363211	26.613504	39.106129	51.259911	47.478394	51.011707
fabG	272.560638	264.485992	237.190125	190.506027	206.011627	197.891785	224.644424	249.65181	206.979309	192.967896	187.119278	172.804611
fabH	16.265142	18.065807	13.936338	15.03346	17.970852	15.223431	16.405638	17.857319	20.0504	24.121771	23.450298	18.702982
fabI	50.487141	44.617203	45.868183	57.772194	60.606049	59.551071	38.852993	53.049995	62.275822	99.333488	95.84198	70.198486
fabR	42.183681	36.498672	36.133614	37.328247	41.939926	41.961811	33.306973	39.018055	34.166916	31.308422	34.508682	35.668999
fabZ	67.516197	67.634735	64.452736	68.391533	66.485512	62.160007	55.61795	60.975433	66.032738	82.121429	80.390686	76.603996
fadA	5.02997	4.548679	2.623969	1.481108	1.476109	1.24582	2.534986	1.951195	4.228449	5.064614	5.589568	3.759854
fadB	6.075423	6.4115	3.286155	3.897107	5.363159	3.750553	1.867455	1.720368	3.617844	6.589103	8.658835	6.727503
fadD	31.451536	26.189318	20.201992	12.964011	14.735611	14.533095	16.111547	13.137761	16.460432	29.70875	32.804516	31.23348
fadE	27.418314	22.459476	14.713785	10.700022	15.503046	11.633348	12.646537	12.377241	14.915339	32.92062	33.068428	25.142132
fadH	27.881565	22.938793	16.327263	12.429274	17.747553	13.035663	12.472251	14.471322	9.252621	7.422754	7.816667	6.235907
fadI	21.358232	18.833204	13.362559	5.552018	9.167957	5.990949	11.330224	10.999187	7.399005	14.802211	12.040813	10.998929
fadJ	11.791094	10.774533	7.102197	4.47983	6.032278	5.089066	5.866444	5.709612	6.166183	12.93223	14.695002	10.817444
fadK	1.131706	1.237898	1.620981	0.95522	1.051338	0.883053	1.443967	1.195555	1.315423	1.347906	1.654168	2.009012
fadL	6.090286	5.630982	4.055388	2.384529	3.744355	3.543202	4.539374	3.84401	5.265421	10.578383	10.875443	9.386035
fadM	22.217257	21.401365	18.511633	22.073971	25.738876	18.772495	17.26643	19.582445	11.401147	52.333115	43.686874	41.201839
fadR	28.849916	30.448744	31.649918	27.430132	31.56901	28.724915	27.370113	34.851772	27.706066	38.955086	38.290619	32.843163
fau	14.375753	18.59824	15.042006	12.034448	12.912926	13.5118	15.146801	18.53483	13.956249	13.349116	12.621432	10.409338
fbaA	120.065552	138.288284	109.244247	119.937103	158.431625	134.269562	108.777725	129.518723	225.623581	135.643723	111.629654	95.876587
fbaB	52.607723	64.014687	41.415695	64.271431	88.981895	77.426239	44.506062	54.293503	50.510727	96.234474	93.585236	63.429375
fbp	30.039478	28.292921	26.418652	43.824684	56.484425	47.365437	27.760336	31.448717	26.407534	41.536766	46.855827	38.410309
fcl	2.386053	2.450464	1.741778	1.366577	2.858978	3.040435	2.126768	1.871439	3.333344	4.494649	3.089282	3.825902
fdhD	5.710858	6.072133	5.723382	8.120105	10.57857	11.176359	8.634938	9.224348	11.142338	13.9466	12.834984	16.59601
fdhE	9.939798	9.879699	11.038755	7.747933	9.680248	9.687487	9.509007	11.310425	11.837813	11.796468	13.436324	10.243231
fdhF	4.128387	4.357193	3.526495	1.545114	1.63525	1.27636	2.479699	3.054039	2.464542	1.92191	2.379908	2.149575
fdnG	1.311211	3.032623	1.770525	0.553718	0.267349	0.17887	0.428487	0.471914	0.28637	0.682286	0.761797	0.751432
fdnH	0.76193	1.436672	0.94195	0.393045	0.530578	0.277342	0.319124	0.220298	0.223524	0.765598	0.550763	0.415869
fdnI	2.563372	1.947467	2.54754	1.26033	1.431163	1.866974	2.10071	1.744449	1.442713	2.993694	1.432132	2.618084
fdoG	8.745801	11.261756	8.092197	5.262084	8.092459	6.752279	9.455964	14.541283	14.333919	14.346788	12.479524	10.742734
fdoH	11.17708	10.542901	9.780987	7.98066	9.761537	7.968465	12.549968	19.151154	13.68729	11.122191	11.126414	10.42743
fdoI	22.362396	25.477718	28.062654	27.045946	31.913876	27.180119	23.742229	29.18116	29.892683	23.4249	25.265617	23.613005
fdrA	0.103664	0.565879	0.13514	0.150431	0.085183	0.206992	0.195141	0.0992	0.140542	0.160079	0.304417	0.282442
fdx	19.689388	19.914541	16.299114	23.766815	37.608547	35.883068	22.435097	26.444365	21.419725	54.644062	61.8564	42.314816
feaB	7.036188	7.45622	7.461178	8.756798	9.523662	8.387064	7.711757	7.198941	8.17496	17.684658	17.656559	19.076788
feaR	4.536078	4.541008	4.012112	3.771961	4.979831	4.232165	2.068061	3.080174	2.754434	9.31236	10.484753	9.077646
fecA	2.66169	3.876935	2.826342	3.981773	4.307341	3.925867	3.725484	3.556538	4.040625	3.748139	5.110336	3.128368
fecB	6.376664	7.650799	6.776577	7.075202	10.074335	6.971287	6.436235	7.38085	7.383581	5.689405	7.360301	4.53514
fecC	0.918553	2.428671	1.466813	1.69986	2.095687	1.744348	1.204993	1.796795	2.611395	1.350498	2.247842	1.325413
fecD	0.523929	1.216034	1.082907	0.887878	0.939686	0.806693	0.711384	0.994095	1.066614	0.706495	1.200989	1.084069
fecE	1.608851	2.076969	2.051385	1.832234	1.966375	2.090433	1.496972	2.471692	2.255572	2.988949	2.782611	1.654399
fecI	13.157178	16.775953	14.824831	18.242321	25.577406	19.486353	20.667795	24.086948	19.934059	23.02598	25.192675	17.883776
fecR	4.580763	6.840303	5.080493	5.861541	6.744874	6.726441	7.453448	8.632674	6.909503	7.240025	10.267797	5.418277
feoA	292.80072	239.047379	227.040268	69.975754	60.171825	51.982235	153.025116	174.723969	143.429382	16.649708	14.7117	12.017474
feoB	78.990295	111.579506	78.988373	25.965662	21.44219	12.641978	24.884396	36.180382	24.106058	9.768927	8.431863	6.346985
feoC	191.357407	232.987762	195.168915	64.260193	51.054558	36.839169	39.429596	62.773724	51.784325	17.950739	20.701103	15.705552
fepA	0.975845	1.286029	0.908284	1.109698	1.45242	1.331681	1.189844	1.246659	1.54955	2.322476	1.919994	1.317826
fepB	2.964599	3.405319	2.857562	3.978722	5.707074	5.358927	2.738555	3.483923	4.413691	5.749892	6.615274	4.302063
fepC	1.259006	1.816367	1.737875	1.760774	3.21621	2.644935	2.151577	1.506169	3.494772	1.646921	3.662141	1.011517
fepD	9.640619	9.879108	7.82618	5.951991	7.854331	7.536195	10.988656	10.355147	6.29795	4.101863	4.851533	3.488166
fepE	0.097567	0.26538	0.294534	0.196298	0.266777	0.242142	0.18429	0.088213	0.18693	0.194318	0.300669	0.240784
fepG	1.741352	2.907202	1.16007	1.968215	2.546423	1.57533	1.620102	2.346737	3.026179	1.327589	1.446738	1.205406
fes	1.796464	1.774042	1.413262	2.507969	2.865916	3.048203	3.219929	3.74681	2.366386	3.652055	4.701331	1.555126
fetA	5.390053	7.010018	5.977964	6.393158	6.357068	6.411223	4.524589	6.836758	7.485453	6.796648	8.314893	9.045188
fetB	3.967613	3.566706	4.433624	3.621023	4.252451	3.717567	3.592427	3.221657	4.079306	4.758553	4.141769	5.367816
ffh	30.832949	35.514771	27.895788	21.881464	26.481705	19.665903	28.97274	36.085175	25.888302	29.668077	27.840668	27.37524
ffs	323.083099	225.787247	219.438416	102.393539	93.237167	75.857056	220.004166	281.906738	122.311508	75.487663	121.081345	61.280212
fhlA	4.304233	4.327252	3.476783	3.805339	4.416631	3.870967	3.498272	3.593808	3.664719	6.531683	5.762958	5.263484
fhuA	32.310394	33.697109	29.025381	30.875965	32.624332	27.648762	31.537844	35.86721	42.606449	33.970619	43.722401	29.572983
fhuB	1.722103	3.49163	1.546442	1.036928	1.955082	1.475834	1.530305	2.265582	2.50415	1.891243	2.637201	1.2829
fhuC	9.129967	9.556487	8.687362	6.352932	9.501369	6.104828	8.145625	10.391863	7.70636	8.807924	11.912027	6.222079
fhuD	3.044216	3.641305	3.376603	3.323771	3.270482	3.510442	2.558183	3.234427	5.111067	4.763062	6.124513	4.130068
fhuE	2.935971	2.561898	2.810302	2.336022	2.463623	2.532042	2.503914	2.807484	3.556854	1.908698	2.186831	1.765426
fhuF	38.860779	36.440174	36.600689	55.687485	60.27877	52.995804	51.643021	62.395302	61.174229	100.560318	128.92511	65.96611
fic	66.872879	82.861977	58.749706	47.045746	50.410225	44.415283	73.178276	70.866104	53.750198	117.866913	102.095482	92.74575
fieF	16.397264	18.546616	17.071188	11.317578	10.901135	12.364254	15.587618	17.171907	11.270767	22.586517	20.30574	22.185749
fimA	8.026104	7.130902	5.727145	4.269696	4.449769	5.930819	6.958401	6.095296	31.992052	48.088238	40.714832	29.876804
fimB	3.750303	3.010866	3.912354	2.291499	2.1817	2.477474	2.291774	2.417319	5.404562	0.833297	2.547481	1.955299
fimC	0.380687	0.930709	0.577545	0.271706	0.140031	0.627135	1.091312	0.841709	2.843318	3.359497	2.261853	1.802744
fimD	0.83659	1.057917	0.984988	0.626	0.458618	0.46078	1.064381	1.211554	1.564349	1.828637	1.912904	1.527513
fimE	1.774425	1.783379	1.071219	1.552493	2.432719	1.892813	1.061699	1.776832	1.860285	3.581591	3.88045	3.394715
fimF	0.505356	0.304805	0.272088	0.396423	0.528606	0.37558	0.439241	0.708493	1.468161	1.234095	1.62224	1.148969
fimG	0.809364	0.58078	0.520723	0.111121	0.412881	0.719065	0.419095	0.548175	0.512642	1.521158	0.633931	0.504736
fimH	1.595361	2.59072	1.924047	1.448629	1.913795	1.483865	1.825603	1.805277	2.096892	4.288211	3.006501	3.598031
fimI	0.90786	0.632783	1.101323	0.624575	0.254318	1.004379	1.014008	1.496135	2.049437	3.907009	3.329643	2.432013
fimZ	0.555745	0.28014	0.398279	0.110921	0.065287	0.406704	0.230641	0.337627	0.131341	0.280069	0.981735	0.405284
fis	20.423471	18.217812	17.447536	9.756322	11.712086	11.094748	14.988991	20.257662	17.36731	24.920795	21.058071	16.180941
fiu	1.076389	0.910776	0.9241	1.020765	1.471134	1.504151	1.045374	1.169987	0.951089	1.056731	1.250541	1.118584
fixA	0.045517	0.294022	0.264426	0.21416	0.16849	0.112708	0.057941	0.068919	0.144197	0.078782	0.179684	0.069644
fixB	0.300927	0.66581	0.117875	0.250699	0.189925	0.21348	0.538838	0.227084	0.122362	0.16885	0.523739	0.237054
fixC	0.214435	0.276415	0.191765	0.122723	0.229892	0.105549	0.105767	0.056618	0.23434	0.273948	0.077948	0.094039
fixX	0.163259	0.012773	0.025282	0.00479	0.03371	0.104045	0	0.033237	0	0.08653	0.137496	0.017756
fklB	12.237928	8.904797	8.818734	12.803364	11.410444	11.956204	7.137738	8.21282	19.139105	13.62032	16.008434	12.656297
fkpA	55.882259	57.26886	50.747101	87.617302	103.742935	105.055916	50.113762	54.136963	68.260536	89.797699	88.055054	90.902649
fkpB	18.58441	21.442551	20.192102	22.093237	30.222349	29.39187	21.585321	29.771147	18.405558	27.305441	23.363855	19.112537
fldA	41.632175	41.444324	37.848492	69.182381	73.12561	70.481155	32.983582	38.701515	82.300995	221.367218	230.18634	194.541336
fldB	35.600323	31.159634	32.73737	42.510983	44.218307	43.083313	34.000938	31.910885	53.69458	39.509186	41.063202	45.840149
flgA	0.983165	1.023213	0.860502	0.614682	0.681307	0.540529	0.451239	0.989204	0.587356	1.325323	1.864309	0.986934
flgB	0.206716	0.413506	0.599489	0.168707	0.367696	0.192021	0.24298	0.558892	0.151748	0.276852	0.45006	0.001533
flgC	0.164888	0.463225	0.240833	0.341621	0.369839	0	0.020782	0.262402	0.232683	0.660001	0.763066	0.495075
flgD	0.888254	1.020499	0.646213	0.44772	1.10593	0.678803	0.56185	0.847097	0.415144	0.870202	0.390436	0.692807
flgE	1.168543	1.007494	0.921439	0.517657	0.71416	0.867608	1.148667	1.012644	0.767381	0.835738	0.895315	1.086534
flgF	0.995325	1.430953	0.742203	0.482435	0.325525	0.723139	0.621524	0.510609	0.44787	0.560359	0.873172	0.507326
flgG	0.99712	0.725649	0.532178	0.458576	0.847646	0.544275	0.857246	0.741748	0.603756	0.94184	0.699402	0.764955
flgH	0.241278	0.545117	0.143228	0.194975	0.726847	0.290075	0.299633	0.43794	0.415034	0.538095	0.622525	0.28837
flgI	0.349025	0.515472	0.301406	0.287545	0.354911	0.347957	0.567613	0.633093	0.448181	0.412724	0.487128	0.604975
flgJ	0.31475	1.076054	0.510356	0.25512	0.431899	0.383304	0.408675	0.429213	0.4815	0.888739	1.218988	0.50318
flgK	1.724603	1.587364	1.06968	1.383876	1.293911	1.146771	1.563048	1.511264	1.20091	1.985914	1.771061	1.801305
flgL	4.725347	6.221694	6.207249	4.691792	5.172512	5.555163	4.144843	5.293204	6.384812	8.212419	6.19505	7.050304
flgM	3.469716	4.225955	3.710756	3.842225	3.850917	3.44551	4.313999	5.548332	3.613939	4.052595	2.745373	2.446037
flgN	3.605272	4.279882	4.352842	3.605039	2.760489	4.222073	2.400693	3.398792	2.733789	3.91001	3.166033	3.567124
flhA	0.705235	0.940378	0.924761	0.48687	0.759958	0.64573	0.953622	0.895042	0.952251	1.363051	1.102946	1.389747
flhB	0.35465	0.59415	0.396742	0.150909	0.267159	0.260985	0.40836	0.186343	0.236729	0.38681	0.323376	0.22887
flhC	2.274954	2.929394	2.479979	2.32454	2.31868	2.4942	1.999318	1.743682	2.986465	3.634092	2.208965	2.60219
flhD	1.00758	1.882944	2.378654	2.045956	1.363189	1.218895	0.680632	1.890096	2.178907	2.818196	1.099733	3.515467
flhE	1.057015	0.685898	1.217981	0.461272	1.059171	0.843116	0.717936	1.245092	0.535605	1.141968	0.941938	1.417278
fliA	1.93	1.350931	1.026232	0.805816	0.687027	0.612477	0.786808	1.075263	0.593576	1.02993	1.305764	1.303025
fliC	21.946102	20.278826	18.419165	16.120609	14.287098	14.967994	14.703629	19.851768	15.962321	21.623001	21.890759	23.376131
fliD	0.324625	0.430297	0.382732	0.21746	0.451237	0.309398	0.444965	0.463464	0.217398	0.22291	0.510403	0.369969
fliE	0.558537	0.862124	0.765531	0.454545	0.497535	1.844552	0.946349	0.900354	0.830898	2.18709	2.619085	1.56153
fliF	0.315104	0.378633	0.279097	0.248641	0.324252	0.319104	0.333327	0.544022	0.345326	0.360499	0.487419	0.245181
fliG	0.690741	0.915013	0.619584	0.799974	0.939564	0.464057	0.816559	0.735572	0.781901	0.981897	1.198207	0.831817
fliH	0.715968	0.525874	0.780727	0.385989	0.252706	0.357384	0.483084	0.569706	0.509303	0.832	0.599015	0.632222
fliI	0.397091	0.639054	0.241509	0.131437	0.318386	0.239724	0.236461	0.226106	0.22854	0.573658	0.633083	0.429208
fliJ	0.179565	0.09755	0.186881	0.624027	0.466176	0.268757	0.160122	0.080829	0.266635	0.437746	0.214306	0.37093
fliK	0.279246	0.626737	0.432212	0.34332	0.296017	0.628134	0.261406	0.245802	0.298092	0.490276	0.353198	0.385555
fliL	0.831634	0.532335	0.364711	0.475829	0.756248	0.700255	0.954089	1.051553	0.476919	1.669673	1.527405	1.366442
fliM	0.809164	0.89184	0.573389	0.527982	0.77088	0.549604	0.870579	1.14638	0.827588	1.554007	1.233164	0.996091
fliN	0.439649	0.79275	0.399792	0.561875	0.224639	0.80904	0.610459	0.342791	0.463361	0.811589	0.291715	0.520254
fliO	0.485298	0.490148	0.287898	0.37082	0.276017	0.183629	0.365775	1.05722	0.32323	0.695931	0.612627	0.447326
fliP	0.613185	0.651634	0.546819	0.882819	0.626929	0.739486	0.709693	1.261407	0.78235	1.574263	0.938539	1.18712
fliQ	0.147012	0.198687	0.730364	0.202827	0.479992	0.86442	0.81828	0.545545	0.527863	0.338172	0.200268	0.476661
fliR	1.59173	1.762054	1.927982	1.452788	1.326119	1.508623	1.211255	2.066383	1.874704	1.135901	0.867212	1.640097
fliS	0.619972	0.459552	0.315931	0.396323	0.944216	1.069742	0.671643	0.516303	0.707164	0.793176	1.340733	1.433297
fliT	0.964083	0.913656	0.529261	1.022317	0.683627	0.521213	0.803325	1.384436	0.315594	1.160926	1.10897	0.931735
fliZ	1.523644	1.550223	1.017594	1.034072	1.406996	1.61948	1.075532	1.541955	1.936808	2.686774	3.229016	2.832149
flk	1.828703	2.122649	1.629753	2.035621	2.475822	2.945364	2.080087	2.340669	3.096377	4.114251	4.18045	3.357249
flu	6.086869	6.20451	4.511837	5.518334	6.901932	5.974839	4.152217	5.552887	3.064898	2.93217	2.756564	3.292109
flxA	3.640928	7.76307	5.360662	3.866543	2.645144	3.166961	4.197603	2.636992	1.874535	3.374514	3.447902	4.203952
fmt	67.388817	70.538071	62.881546	51.347488	51.577839	50.356449	57.952179	66.193619	67.790894	64.603081	54.995884	49.860806
fnr	118.895668	128.365631	133.23027	191.212097	186.366745	170.624161	146.48819	162.766052	137.022797	184.038467	171.92836	158.573181
fnrS	2041.018555	1794.035278	1435.3302	135.872559	77.600143	46.018929	302.991913	369.648346	205.780548	33.310509	34.956543	33.975937
focA	104.029808	127.498299	121.961731	175.467514	98.203094	72.506363	42.519867	61.862694	49.585907	73.036255	69.319275	69.892006
focB	1.18708	2.242768	1.586413	1.805118	1.197947	1.566285	1.524969	1.52809	1.250782	1.979168	2.116864	2.045941
folA	98.44278	91.123024	72.474197	57.937733	68.916214	68.326218	96.890968	80.814873	65.927078	96.369949	83.109657	76.561684
folB	4.729824	4.752709	4.440971	5.124447	4.834717	5.429954	3.855631	3.358084	5.350923	5.746065	5.457195	6.706441
folC	13.035759	14.890204	13.598352	14.326553	15.11268	15.820607	14.953859	14.865008	18.933607	15.045408	16.270895	15.256889
folD	12.20281	12.800969	11.940205	12.356627	15.366233	12.83848	11.994448	14.115541	13.464873	18.935949	18.833328	14.866241
folE	65.319466	63.152142	56.684837	57.515785	80.17646	68.372826	52.359348	66.52446	105.030571	349.621857	383.307648	308.18042
folK	1.423319	1.507603	0.985751	1.014828	1.258168	1.49982	1.272396	1.187166	2.175665	2.743944	2.095627	2.95153
folM	5.653808	4.89461	4.970935	4.962985	6.145175	5.993517	5.344641	6.619834	5.713093	17.058285	17.353426	13.584564
folP	8.999555	10.51506	7.838016	6.319887	6.697236	6.05167	8.332651	9.631825	8.479112	10.103313	8.050426	8.611822
folX	59.158379	53.151104	50.302513	48.581734	57.922756	56.552673	47.088512	50.004276	65.545418	80.568398	86.538086	66.16835
fpr	14.235623	14.725031	13.955044	13.646373	16.685946	12.45997	12.949256	14.451618	11.774165	24.176718	23.772373	21.893023
frc	0.333224	0.30042	0.202376	0.273239	0.329017	0.156891	0.254107	0.225493	0.318436	0.213669	0.263284	0.666824
frdA	20.742239	20.388454	13.163288	5.88602	5.917504	6.210025	9.246934	12.431532	7.104058	6.042815	6.129391	4.831566
frdB	14.707335	16.214376	10.801682	3.959617	4.680765	3.864506	4.6513	7.646431	6.501225	6.56153	5.339769	4.147192
frdC	22.649706	18.150463	15.164055	5.053725	5.069695	4.748227	6.802104	11.050352	9.483939	9.857573	8.988651	5.683669
frdD	31.027645	27.77392	23.699358	13.710755	11.765128	9.87177	12.261608	13.763806	20.176712	23.438271	20.265654	14.298061
fre	29.030037	28.19306	23.866709	22.420433	29.535751	26.626453	21.254335	24.439051	34.73518	30.972147	31.316238	27.409824
frlA	0.330782	0.539319	0.366983	0.24341	0.177134	0.275711	0.488816	0.408376	0.286208	0.500532	0.685544	0.219504
frlB	1.076262	1.088493	0.926605	0.921642	1.066646	1.256918	1.102936	1.160478	0.756731	1.601809	1.86156	1.191602
frlC	0.974213	0.66528	0.685414	0.355975	0.452045	0.476234	0.709465	0.955111	0.691661	0.523643	0.766369	0.85478
frlD	1.122662	1.497055	1.645469	0.943228	0.999744	0.868939	1.028992	1.886225	1.406463	1.967355	1.730379	1.660908
frlR	6.27792	4.199094	4.144565	5.455905	5.730736	5.10385	4.087759	5.298589	5.223119	7.259406	8.094637	8.246303
frmA	6.958997	6.61434	5.073178	5.442406	6.545487	6.357718	5.911884	7.171972	7.303844	12.663897	9.920749	6.693882
frmB	8.413051	6.69081	7.173314	5.352977	5.527081	5.754051	5.425139	5.763424	4.61149	6.271422	4.712373	5.581136
frmR	5.091569	5.496725	5.653241	5.623671	5.306385	6.072003	4.703252	6.552867	5.401618	15.171215	10.852539	8.184166
frr	89.42997	78.636467	67.037933	68.060219	71.370468	72.815842	75.648392	84.496742	77.821121	142.213837	125.579117	123.095512
frsA	10.149432	10.956718	9.629885	7.993928	9.776472	8.677252	10.907769	12.935917	12.001568	15.4169	15.100275	13.301656
fruA	8.658594	10.748949	7.016429	5.738081	6.497227	5.476643	7.061179	7.866133	5.912342	6.204673	5.545362	4.77358
fruB	28.855726	33.05521	19.981539	13.404993	16.841543	12.109508	22.681675	27.18165	8.19747	4.972718	4.149692	2.859706
fruK	13.586557	18.103827	8.669942	4.985604	7.304384	4.883812	11.339158	12.176148	6.955904	9.558431	7.743675	7.165619
frvA	0.067814	0.099417	0.096673	0.13856	0.115806	0.024207	0.378743	0.057197	0.115769	0.251517	0.190715	0.083405
frvB	0.450755	0.78312	0.581386	0.516329	0.351267	0.610023	0.416807	0.588094	0.574437	0.443373	0.482882	0.662602
frvR	1.364598	1.603747	1.689191	2.037335	2.264643	2.05936	1.341545	1.092211	1.407844	0.854716	1.381777	0.959357
frvX	2.282149	2.209814	2.60283	3.137701	3.213293	3.299592	2.105592	1.838243	2.689951	1.900096	2.393646	1.980399
frwB	1.100718	1.615365	1.328892	1.703874	0.843024	0.879033	1.636744	0.880084	1.103454	0.790565	1.236334	0.30271
frwC	0.209081	0.381834	0.252818	0.105629	0.233914	0.061656	0.289957	0.125352	0.121194	0.055059	0.064114	0.112803
frwD	1.861316	1.141922	0.815945	0.25279	0.397132	0.520566	1.171296	1.021041	0.643338	0.565754	0.859757	2.003355
fryA	0.685044	0.672657	0.638853	0.46832	0.535644	0.693899	0.386941	0.634197	0.589338	0.779748	0.982849	0.790587
fryB	0.793435	0.740585	0.169319	0.449264	0.507068	0.170035	0.879575	0.427151	0.145879	1.047242	0.544358	1.193753
fryC	0.34631	0.388218	0.158133	0.184919	0.319312	0.189415	0.150963	0.379438	0.266001	0.431486	0.546177	0.340445
fsaA	2.705153	1.873953	2.432548	2.181703	1.686495	1.978577	1.986478	1.906105	2.813659	3.212131	3.158408	2.211116
fsaB	1.315431	1.744362	1.251709	0.714473	0.543136	0.651575	0.573146	1.083105	0.851067	0.683354	0.888307	0.558474
fsr	4.023545	4.478308	3.748422	4.160769	3.124281	4.535501	4.006405	4.346116	6.801075	6.544687	7.085822	7.047946
ftnA	14.157742	11.310808	11.418561	9.340781	7.347578	8.495403	9.422515	9.32484	14.612943	18.946846	19.861275	23.499659
ftnB	22.890341	19.58032	20.16498	19.109192	15.666178	17.280685	20.862925	19.179621	12.846194	7.023284	7.685871	5.980532
ftp	1.863277	2.310997	1.476115	1.540885	1.640664	1.554208	1.438325	1.880101	2.170688	1.990344	2.009328	1.341619
ftsA	47.198303	55.543053	43.962612	65.110992	77.475418	66.915924	40.14436	50.210144	55.428913	70.515373	79.941483	75.42215
ftsB	39.912624	34.904484	33.63652	36.733036	39.653473	46.864445	39.886475	48.978237	40.077137	73.079941	67.810669	64.10067
ftsE	26.41498	27.300526	26.071447	35.023148	39.420704	35.653202	20.893581	22.732664	32.534939	35.637058	34.805302	29.598505
ftsH	98.920807	113.106911	92.974274	68.089241	78.288712	76.216278	91.419243	97.105888	60.268494	97.335403	84.220383	77.443756
ftsI	447.889404	420.018738	389.201691	349.302277	358.586548	348.936798	274.622437	309.651947	295.102997	177.265472	210.615112	224.487518
ftsK	38.890484	40.425194	35.332764	30.577337	33.694122	29.487598	33.478954	40.623783	44.279819	40.591946	36.722183	35.986523
ftsL	66.491684	73.43264	56.491154	56.173012	68.499138	55.80278	48.377922	67.462807	47.207973	64.062737	63.755535	60.624603
ftsN	14.127366	12.688609	12.945093	12.527081	14.021456	14.093906	11.616652	14.053105	16.352274	20.003933	19.060207	17.88471
ftsP	5.474099	5.48995	5.057335	3.57109	5.329359	3.896591	4.427199	5.503382	7.740471	6.862145	6.019781	6.504655
ftsQ	53.348881	54.37801	44.772484	53.72834	61.007023	55.937328	45.304386	51.95483	50.178474	67.133186	63.781738	63.556503
ftsW	35.149353	41.513149	30.934931	40.488644	45.43486	37.836647	27.320221	34.940502	47.549622	39.399319	41.669685	40.139175
ftsX	16.097986	17.250191	14.302596	19.616489	19.469507	18.284124	11.787273	12.647858	24.214828	17.932154	17.273672	17.868551
ftsY	9.742384	10.909466	8.733303	13.16865	14.575922	13.205304	6.694554	10.458916	13.012193	17.41922	17.011139	15.968897
ftsZ	55.477005	66.24147	46.694645	75.053619	102.931694	88.814659	43.715168	55.273777	60.343102	76.715439	73.082275	63.837288
fucA	1.075246	1.653361	1.226404	1.154846	1.107472	1.145777	0.935926	0.878492	0.727134	0.388466	0.546961	0.753661
fucI	1.283527	1.146268	0.745558	0.537635	0.553405	0.361814	0.732369	1.06818	1.05322	0.873664	0.638148	0.5958
fucK	1.998181	2.079933	2.308077	2.014316	2.28	1.999654	1.579566	2.217046	2.486691	2.937265	3.402701	2.518934
fucO	1.994019	1.633044	1.812504	1.086375	1.161447	1.177037	1.518559	1.67896	1.179067	1.148107	1.024681	1.226166
fucP	5.80015	5.200691	5.306193	4.52614	5.01941	4.883927	4.281053	3.641869	2.625628	0.696692	0.678494	1.060531
fucR	9.27048	9.907885	9.500793	8.205716	9.471228	8.520302	7.256614	8.160851	7.330116	7.439463	10.581665	7.210853
fucU	14.748548	15.727693	14.074278	10.425938	12.20738	13.409824	12.091104	12.337811	10.916295	26.518377	29.444012	17.728716
fumA	14.594414	14.466476	11.499049	11.352439	12.543444	11.589743	8.519584	11.529588	12.943601	14.508943	15.915662	14.110176
fumB	0.829449	1.049132	0.868862	0.447498	0.547062	0.487185	0.5315	0.812772	0.581993	0.658401	0.99039	0.660155
fumC	7.066756	8.021706	6.24296	10.642347	13.445414	12.368976	5.211531	5.393161	8.191607	29.635714	29.974516	29.462976
fumD	141.103271	127.693184	165.974579	151.733215	125.198563	155.141296	132.66153	120.533684	182.322403	239.541351	238.842499	231.616806
fumE	18.432375	18.818819	18.820286	18.600784	20.15366	21.433624	16.57262	16.531952	22.808949	14.456398	17.456314	14.683494
fur	268.382782	260.78952	244.686432	359.765259	343.278168	305.277222	198.010635	225.496811	250.746704	502.632263	564.317932	480.582825
fusA	138.912613	146.687729	117.649864	111.386223	135.026917	125.783394	118.466339	155.147766	183.31662	182.086365	155.967422	125.837257
fxsA	198.733505	194.340515	188.139465	137.908463	122.131416	126.688774	149.120361	146.610428	30.749308	42.80547	39.828041	45.693188
gabD	18.480007	19.437109	12.125654	6.65829	11.082514	8.553818	15.094196	17.332886	14.276659	24.492231	19.820133	16.424286
gabP	7.455692	7.860136	7.147345	3.463538	4.312918	3.96799	6.928588	8.817443	5.903928	6.936485	5.11434	5.765399
gabT	19.894239	19.125383	14.905392	8.720337	12.576497	9.460685	19.131538	20.191811	14.972123	27.352039	21.378544	16.684381
gadA	406.182007	401.432678	324.119629	259.83725	293.335236	279.916779	331.455994	464.733246	333.206329	180.282059	120.765076	98.477036
gadB	397.548126	449.819672	334.018433	246.191559	318.345154	290.561859	378.314392	481.340759	355.885651	231.319275	157.82756	127.174141
gadC	626.687317	636.675049	514.772278	309.890106	377.336578	360.928436	532.846436	611.439392	221.098526	193.065689	133.660416	109.091286
gadE	604.801392	608.601807	496.721558	269.015747	280.209045	297.291931	519.411926	633.998413	314.44574	227.880707	188.281387	121.796135
gadF	280.425964	306.222595	262.825592	135.12944	137.778549	165.337463	267.488281	249.285141	117.896301	110.100998	92.279243	60.300804
gadW	168.366699	163.98822	160.551773	128.430298	114.074684	132.140594	136.928391	178.950012	169.977036	124.490601	104.563988	103.054161
gadX	135.331009	140.502838	136.179047	100.370735	95.379974	100.453445	90.044594	126.143555	100.292229	58.447529	49.529449	41.915337
gadY	3465.529541	2369.810791	2744.249023	775.202148	595.810547	557.142639	2340.42334	1951.951782	1499.097534	213.454697	227.722595	200.739441
galE	25.98485	34.819042	29.65881	28.596357	34.259502	27.220001	23.544147	28.303917	35.211315	16.372364	18.858932	15.95375
galF	78.643272	99.533653	83.348465	115.68145	151.485886	149.052277	92.764839	102.895615	107.380386	122.877304	107.412697	105.533928
galK	17.154629	20.268238	15.471627	8.904437	11.766977	11.139884	15.878509	17.587454	15.90469	17.341566	16.043465	15.243098
galM	28.190313	26.659723	21.221235	22.490541	24.018932	22.445478	21.564852	24.7078	30.213688	42.173386	42.969788	32.988438
galP	17.387627	19.697502	15.125394	26.944048	30.002134	26.035929	21.611755	24.507526	35.238304	29.348362	22.657433	19.051533
galR	7.691475	9.257123	8.309201	5.890909	8.117702	6.013305	8.327038	8.795302	7.475528	12.390888	11.972054	9.755708
galS	5.40265	4.815804	4.488802	3.631701	5.012455	2.976181	3.628035	4.152173	3.625304	2.875556	2.398657	2.396451
galT	9.12507	11.550372	7.23336	5.440377	6.592724	5.535063	7.155433	8.358446	6.284262	5.259801	3.461166	3.22831
galU	99.585419	121.123932	111.957848	183.800308	208.21817	199.351212	108.357307	129.643143	131.006683	209.279373	199.853287	157.796783
gapA	362.882019	360.308685	308.390503	333.054199	353.540283	354.467316	277.726898	367.57489	595.62146	503.439178	430.787384	355.018219
gapC	317.645416	290.684265	282.076752	193.706375	216.372696	203.746017	253.262299	293.694427	214.687775	560.223816	525.174011	563.687317
garD	1.59066	1.240322	1.109313	0.485783	0.394463	0.677429	0.934902	1.634416	0.653224	0.421071	1.099581	0.879959
garK	1.58405	1.949483	1.472965	1.443465	1.431808	2.156868	2.149062	1.906496	1.576658	4.047242	3.6879	3.096869
garL	0.403023	0.790419	0.303776	0.010019	0.375755	0.578656	0.001679	0.251351	0.153541	0.157565	0	0
garP	0.014292	0.099197	0.044542	0.009919	0.158832	0.113724	0	0	0.127177	0	0	0.047244
garR	3.591159	3.990293	3.170258	2.791901	3.678888	3.307614	3.090108	3.821442	3.554388	4.12509	5.332097	6.633558
gatA	74.9645	64.192619	47.459545	21.831209	27.262016	22.660728	34.126572	40.579388	35.173893	17.963741	17.916544	15.989244
gatB	45.806843	40.076855	29.522806	26.206728	29.608746	27.748198	23.027502	20.61297	30.486502	20.256048	20.02322	15.917229
gatC	26.309708	19.144903	12.62655	8.463984	12.44347	11.379036	11.002621	11.776361	16.333033	9.924844	11.171919	10.193335
gatD	8.502783	5.68494	4.789853	4.090981	3.65324	3.924158	4.010056	3.975584	13.262858	6.015177	5.514467	6.132566
gatR	7.976174	7.393738	8.772017	8.729254	8.362191	10.871632	6.686766	7.384599	8.656265	10.925416	12.653007	12.75434
gatY	1188.35083	1119.736694	974.276245	988.798462	972.051819	838.152527	862.049866	879.00177	849.08313	284.853363	321.157135	281.354401
gatZ	134.033691	131.538437	87.038597	30.507874	45.673012	29.723297	78.723	81.873772	50.049335	28.099936	26.94169	22.035507
gcd	25.531857	24.689648	21.744036	21.253124	31.253531	28.222414	36.542576	37.596046	38.099388	56.700123	47.443855	44.436588
gcl	2.600092	2.642712	2.04468	1.193105	1.704694	2.134238	1.820943	2.451249	1.938952	4.239283	3.984103	4.284857
gcvA	13.923976	15.115253	14.935289	18.261803	17.269896	16.990084	10.97634	14.229167	15.648834	21.924583	20.646381	18.408417
gcvB	1562.216553	2036.830444	1901.861084	517.119568	462.067169	649.379211	1353.825562	1109.691284	2003.375977	4377.358398	5110.511719	5484.453125
gcvH	16.707193	18.298044	13.307974	10.937455	14.192174	12.10932	13.195539	15.574758	42.864277	72.696808	72.722527	70.155342
gcvP	4.27439	5.062861	3.746358	2.4212	3.678015	3.308581	4.534602	4.638478	8.48167	19.084812	16.925018	15.839246
gcvR	145.750519	151.415253	153.635162	180.918076	157.070999	185.856812	135.953568	163.168015	164.56546	191.82402	192.704147	199.100037
gcvT	3.378198	4.662858	3.821645	1.751307	3.22638	2.609576	5.006498	4.644619	8.719881	32.47588	30.079475	26.338463
gdhA	33.398418	31.078836	30.358416	25.749746	33.820499	33.175671	18.046394	30.636923	37.237953	19.352032	26.706434	20.489639
gdx	32.156265	30.50609	31.538834	32.662315	33.82251	31.213802	30.648525	28.156231	25.701614	47.649124	42.56818	41.680359
gfcA	2.319302	3.143098	3.486416	3.215962	3.235587	2.933383	3.155693	4.667439	1.611078	3.290533	3.385816	4.361116
gfcB	0.406163	0.664992	0.490433	0.501366	0.494332	0.753928	0.652145	0.352709	0.319941	0.608852	0.967488	0.761951
gfcC	0.122785	0.222782	0.327933	0.088402	0.257944	0.393412	0.240793	0.356631	0.197654	0.549463	0.43517	0.518309
gfcD	0.783933	0.965308	0.878011	0.801934	0.733353	0.777943	0.826956	0.988116	0.923455	2.090136	1.842038	1.412532
gfcE	0.848415	0.964534	0.886625	0.524632	0.662616	0.662824	0.700424	0.753179	0.928147	0.859797	1.252517	0.939796
ggt	9.90828	7.83917	7.219903	6.557945	6.929618	6.484205	6.337573	7.746283	15.296754	16.033186	14.472848	11.823861
ghoS	3.519308	3.685325	2.851102	1.026908	0.668057	0.638422	1.118987	1.78374	2.211026	3.265045	2.66733	2.955099
ghoT	0.965233	1.420638	1.173862	0.195815	0.658798	0.787392	1.013412	0.305732	0.531099	1.20838	0.768326	1.339691
ghrA	4.470822	6.362053	5.102248	4.78055	4.68978	4.726802	3.461924	5.27769	8.279159	10.732471	11.286686	8.125974
ghrB	6.581187	6.111584	5.69207	5.529741	6.967355	6.180452	6.015699	6.23411	10.739751	12.2403	10.71956	7.585908
ghxP	3.138524	2.184282	2.18979	2.404191	2.825116	3.361741	1.569202	2.718547	9.293298	1.922031	1.071509	1.020244
ghxQ	1.007073	1.36153	1.050084	1.34101	1.175009	1.464294	1.337809	1.598679	1.16139	2.180323	1.919639	2.33092
glcA	1.10085	1.186113	0.899331	0.998877	0.935585	1.25373	1.089822	1.048274	1.177477	2.526721	2.290864	1.881484
glcB	7.79695	8.294665	7.002163	5.64594	6.422447	6.240312	7.038494	7.285677	9.945039	13.421508	12.152598	8.948059
glcC	8.034139	8.380527	6.687097	4.431122	6.336816	6.926527	6.474725	8.379045	7.732155	12.174462	13.426147	9.710742
glcD	0.912827	0.872698	0.56161	0.683329	0.777125	1.082796	0.812637	1.175687	1.187892	2.396413	2.341619	1.646448
glcE	0.720136	1.991002	0.740954	0.843041	1.053451	1.252793	1.162663	0.871704	1.556976	2.032637	2.592571	1.39552
glcF	4.469533	5.155432	3.824746	3.298908	3.322583	3.581181	5.003832	4.986965	4.039625	7.050279	6.058191	6.493627
glcG	5.77516	3.925302	4.261582	3.809948	4.301851	4.033136	5.189433	5.347888	7.291535	9.739943	8.305044	4.789762
gldA	11.606636	14.567112	10.287787	4.15128	5.137254	4.606319	5.706578	8.859076	6.847697	3.279045	2.376225	2.670894
glf	19.777185	21.73164	17.692152	23.275734	28.530237	22.652998	13.473883	16.38122	26.165056	18.250689	21.135445	20.450974
glgA	29.841595	32.487324	21.492012	17.354834	23.868929	20.641386	24.473446	28.427465	19.048836	31.451464	26.259785	19.323704
glgB	29.225819	28.061981	23.378471	25.707409	31.928528	29.99721	21.320168	29.168411	23.937683	29.962732	27.855328	24.026594
glgC	35.452946	37.665924	28.111288	21.915455	29.499081	28.160749	29.389957	33.489132	21.501192	35.626289	28.746227	22.243635
glgP	69.010513	69.365417	57.422565	51.995277	60.226933	57.671101	50.73259	58.949078	63.461952	58.389378	53.848576	44.504745
glgS	1702.534912	2141.821533	2220.450928	1485.952759	1442.568237	1550.1073	1416.344604	1197.91333	2194.768799	1555.150146	1548.663818	1004.987915
glgX	32.497051	31.79352	25.260546	23.03623	29.439449	26.613087	24.955532	28.186323	26.037148	36.712635	31.865622	25.854708
glk	24.915825	25.444109	22.701525	32.159252	38.978737	37.007721	23.447563	28.001411	24.748333	29.323242	26.965944	19.759697
glmM	24.104725	22.710712	17.869772	16.709114	19.559023	17.763783	17.618195	19.321634	19.669596	20.591957	19.33419	15.373623
glmS	24.224081	24.179525	20.012363	19.989202	23.891916	21.058027	19.684174	23.700336	33.48127	69.221153	63.288223	38.992401
glmU	23.176598	23.233995	17.818001	15.32977	18.936262	16.327215	19.803526	21.914179	23.508068	37.675446	33.948753	28.808605
glmY	154.333054	137.812408	170.865967	330.191742	361.101318	397.165222	170.769409	155.776047	128.879044	82.163841	148.572662	104.134453
glmZ	2106.857666	1762.30603	2381.50293	2058.986816	1918.458008	1936.047241	1343.839844	1203.760376	1812.403809	638.350403	750.689941	772.150574
glnA	112.361252	93.898407	134.768799	95.908745	107.234947	82.983765	74.599373	95.582939	137.305618	136.423752	153.498932	295.535675
glnB	83.120026	90.618248	80.184166	120.140518	110.851692	109.008995	70.980988	74.232964	82.27179	114.801231	115.779045	141.549164
glnD	5.770589	6.95279	5.684471	5.28941	7.317567	5.414658	5.746761	6.622099	6.409707	8.317712	8.065366	6.872273
glnE	6.066884	7.460311	4.919414	4.884324	6.322095	5.010616	5.081791	5.907048	8.947392	9.111817	8.605924	8.036027
glnG	23.389862	15.389913	15.200951	10.359999	11.246427	9.700221	11.935676	13.710833	16.017962	13.28404	17.578514	36.135452
glnH	117.642868	102.300591	136.625732	104.685898	114.257713	79.972366	79.570648	96.777336	141.772446	135.687347	141.499573	202.200699
glnK	57.769039	34.492302	51.332886	71.472313	67.842224	49.718689	22.944145	22.410439	26.045498	20.612904	29.023056	45.786419
glnL	13.154564	8.730083	11.17602	6.327111	7.612812	5.721869	7.693937	8.539035	8.139854	9.586586	10.063527	20.905661
glnP	35.036686	26.058126	32.688576	21.882368	22.692423	13.984743	20.756813	19.94825	29.907848	20.873941	18.463882	36.127831
glnQ	25.691845	18.298336	23.443441	11.26855	12.078933	10.069245	14.112228	15.241253	16.583855	21.680651	19.901064	31.914427
glnS	16.562771	20.760895	17.081142	17.36912	20.040625	17.503521	15.482526	17.95982	21.511192	21.53784	19.477386	18.368656
glnU	178.409241	163.246979	130.991302	97.259834	105.768806	107.141167	124.937851	175.739548	137.314133	194.740585	161.108261	123.377304
glnV	145.078094	148.721802	111.420624	70.485123	59.181423	71.697128	116.122009	113.032074	239.787369	262.984955	247.123474	268.585388
glnW	118.926636	113.481277	91.176437	76.177574	72.255234	78.950851	91.411751	120.063538	111.275757	146.514908	123.54435	94.491142
glnX	158.395462	160.641342	122.512024	80.06295	65.427597	85.780632	122.243462	126.72773	307.589661	303.603729	274.583893	319.569031
gloA	21.419024	21.212534	17.609919	22.733864	21.497269	20.955437	20.615021	24.048706	31.543434	66.931046	66.843254	67.808632
gloB	17.649727	17.499884	14.739315	12.477444	14.769098	15.04917	12.167579	13.18384	12.81954	12.8128	12.063346	12.398772
gloC	36.950066	37.057766	37.725895	45.847057	50.158459	45.571877	27.669899	34.051666	45.645401	56.701263	66.212189	56.719929
glpA	25.809408	19.636683	15.993248	13.138565	14.572801	10.13013	8.585569	10.635372	35.072788	1.426289	1.906333	1.399324
glpB	7.706513	4.691556	3.955494	1.1796	2.409924	1.342074	2.340602	2.819519	4.267034	0.381275	0.345087	0.474677
glpC	2.757439	2.527903	2.066978	0.610938	1.042125	0.806524	1.033883	1.219457	1.186355	1.035206	0.900346	0.326336
glpD	28.28047	21.672657	21.279758	23.445711	30.269718	26.569475	25.986956	29.557026	44.026188	31.530838	27.039366	20.625046
glpE	8.850745	10.650364	8.672368	12.980971	12.933055	13.349298	8.930983	8.988693	14.448692	16.724918	21.727228	21.637562
glpF	30.384493	25.762884	23.190578	18.394503	24.082838	19.346724	20.346306	21.736933	31.691841	7.652397	5.850645	5.363151
glpG	2.90898	3.648672	2.44239	2.45857	3.890875	2.667553	3.514114	4.636318	5.716222	7.685195	6.910626	6.199739
glpK	20.577078	15.570395	11.756773	6.661205	11.312749	7.60011	8.554012	9.598469	12.3746	7.224254	6.384549	5.612351
glpQ	45.863461	51.230892	50.797211	48.618778	50.210423	52.679699	46.239563	44.58997	36.181084	45.241405	47.763092	49.319321
glpR	6.971139	6.651953	5.02876	4.236359	7.103395	5.876871	5.828185	5.306644	9.149385	10.298838	9.682918	7.084889
glpT	6.656199	3.836111	4.239648	6.190783	6.739447	4.322873	2.705487	2.798355	6.887411	1.447448	1.939903	1.39041
glpX	4.454298	3.849136	3.614685	3.23313	3.259469	2.746206	2.707952	3.56244	3.307682	3.521441	4.2945	3.92363
glrK	3.37242	3.208643	2.763582	2.484517	2.407104	2.224402	3.437206	3.516927	3.679327	5.341117	5.456691	4.535795
glrR	2.658215	3.79381	3.343158	2.839785	3.712154	2.936658	2.474396	4.230788	4.588928	5.826503	6.299915	4.990197
glsA	29.215729	46.729698	33.328297	25.535992	34.347687	34.295303	33.016857	40.63142	25.88829	20.785019	16.242334	11.217032
glsB	3.373388	3.444096	3.345306	3.137778	2.651555	2.5133	2.451606	2.507942	4.217313	5.127021	5.046602	4.991728
gltA	60.786316	60.296921	57.846985	52.9865	68.392723	69.171448	58.384308	64.60009	61.951717	141.713211	141.423904	103.741798
gltB	42.112064	35.299965	31.02466	29.624973	42.252296	31.160688	29.384457	36.633492	39.147095	26.646151	25.308117	21.311954
gltD	107.14312	89.136932	71.098206	82.43734	110.883377	83.896912	65.060921	77.150681	108.341293	44.211124	45.698158	42.682533
gltF	1.32522	1.077118	1.12529	0.865524	0.717923	0.889807	0.648277	0.561804	0.582839	0.603646	1.094553	0.766799
gltI	73.30439	72.663712	74.058113	58.454544	77.030289	68.128853	55.840855	59.928894	63.858959	39.248535	41.715931	39.844704
gltJ	8.278934	8.332587	8.300879	7.685134	7.031484	6.891295	5.851984	5.84914	5.461606	3.535695	4.424614	4.533732
gltK	5.048132	4.73174	5.137959	3.844883	4.039138	5.218748	3.507131	4.834192	3.007559	3.517225	2.629257	3.058989
gltL	15.630371	17.492308	15.930222	18.70034	21.744591	17.223335	11.404074	11.956771	11.23856	10.705907	13.242233	13.04024
gltP	6.391952	7.859037	5.86042	3.525434	4.693781	3.735287	4.386454	5.51604	5.516433	7.529824	6.367264	6.86672
gltS	14.495157	14.137527	12.158931	9.074376	10.79962	9.925356	11.663768	13.763254	14.852986	9.989232	9.887033	10.265347
gltT	925.970886	784.060608	701.772217	346.225708	308.748108	335.349518	585.517029	663.336304	693.677246	312.213409	370.633118	264.323822
gltU	2169.138672	1355.98584	1165.983032	315.652771	267.708954	225.729279	992.237854	1089.550171	844.119019	367.038269	529.887024	291.7547
gltV	1545.823975	1393.882568	1068.976929	283.861237	237.858429	197.833374	924.778198	1010.438721	856.189697	340.514801	495.349365	272.080658
gltW	673.315002	610.591187	565.640991	286.225098	268.256775	303.936737	453.669708	527.926086	456.089569	272.540222	340.729889	250.783264
gltX	23.989744	24.495207	20.824633	24.59387	28.913372	28.36038	16.699791	21.107523	36.648022	31.975523	32.443966	27.770435
gluQ	2.30046	1.999493	1.819802	1.545198	1.925497	1.6033	2.278926	2.441825	2.319221	5.311268	4.049291	2.975723
glvB	0.781161	0.227915	0.340121	0.133003	0.206886	0.389402	0.511895	0.53416	0.488721	0.713425	0.390674	0.13734
glvC	0.469828	0.74255	0.711454	0.489716	0.519094	0.74634	0.325995	0.528533	0.438408	0.86227	0.827528	0.61567
glvG	0.965749	0.917317	0.806477	0.890347	0.781234	1.284925	1.013975	1.382194	0.969627	0.807383	1.042279	1.885972
glxK	1.238283	1.337187	0.785855	0.392283	0.756104	0.797274	0.684434	0.982568	0.481153	1.071099	0.951766	0.606879
glxR	0.287029	0.389024	0.058675	0.230219	0.12044	0.035037	0.171249	0.121346	0.196033	0.274735	0.281985	0.218168
glyA	77.932785	67.296257	65.001312	54.834053	73.486938	67.879814	63.432156	80.700539	171.722778	118.697784	138.33075	107.028053
glyQ	6.744783	10.161982	5.889672	6.814559	9.080047	6.555734	7.701544	9.370373	9.228224	12.76607	12.361307	10.83828
glyS	38.116959	44.454945	40.288998	35.557274	39.720913	35.891777	35.309029	36.089985	49.09454	39.148968	41.336655	36.344048
glyT	63.13805	62.015728	53.085804	53.69656	51.783619	48.767323	43.97242	59.890461	64.177101	60.627037	56.030556	46.559242
glyU	31.027952	36.688168	25.961721	11.130498	8.265151	8.091873	21.986389	30.625776	12.479456	8.526611	11.515328	10.0751
glyV	475.225464	438.245667	366.539124	330.111237	299.897644	297.814392	272.399414	360.388214	501.908691	206.869629	234.662216	188.901733
glyW	130.961197	157.03801	126.125626	169.645905	170.607483	169.284027	103.504982	133.88356	191.212967	89.722351	93.377296	79.779305
glyX	304.580658	270.786133	226.645645	162.874908	137.734848	149.411606	168.023849	230.365601	245.950653	113.930496	135.073181	90.58902
glyY	98.81028	91.133018	74.329247	34.439434	26.010893	31.06189	56.23259	74.583305	62.219357	33.819611	39.919128	19.703756
gmd	3.613173	4.930964	3.981958	3.797609	4.401176	5.18169	4.136744	4.746834	6.015859	10.152172	7.298764	6.402566
gmhB	36.423813	40.444645	33.697277	28.373604	32.849693	31.399273	28.803339	30.225672	35.000355	35.939045	35.642982	36.385124
gmk	121.114113	116.404945	105.728172	93.585167	102.729218	99.179779	94.057564	96.291573	80.059944	147.38414	140.351288	133.906128
gmm	1.592984	2.236323	1.118194	1.710412	1.919178	1.495553	2.399173	1.854958	3.219921	3.000312	2.830767	3.799124
gnd	145.503677	137.711487	127.602684	153.236877	194.394913	184.946838	110.015732	134.14061	174.556503	145.006424	140.093124	122.056038
gnsA	36.296104	49.57103	49.938839	39.641472	40.021889	46.699799	35.527439	40.454773	31.402668	70.727097	73.9356	96.411896
gnsB	360.295746	442.378448	419.118927	479.140594	396.186432	416.282471	310.643707	368.967285	1672.89978	438.619629	580.827332	695.304626
gntK	8.717884	13.667713	11.913494	11.589292	7.946634	8.672606	8.953799	8.754691	3.311807	8.746746	10.11242	11.179887
gntP	1.584292	1.433285	1.609799	0.777058	1.04923	0.943092	0.954285	1.590307	0.845599	1.190553	0.852664	1.149253
gntR	28.063885	29.736956	26.953796	23.247114	23.666971	22.361856	25.28669	30.216974	23.515751	30.575083	30.672438	32.556747
gntT	5.518811	6.64439	5.476542	6.114734	5.827585	6.460542	4.079395	5.354522	2.659939	3.685978	4.795161	4.701957
gntU	2.373307	3.381378	3.03303	1.800869	1.632812	1.999895	1.931753	2.976988	0.703315	2.459893	1.828933	1.75799
gor	17.985922	19.550066	15.214961	16.851765	19.120306	18.242981	14.604201	18.011017	18.053858	19.506336	16.435326	14.840478
gph	13.277405	10.846778	9.613339	8.470402	12.740376	9.972012	8.220635	10.631071	12.846364	13.269361	13.461355	10.287844
gpmA	414.799286	432.39917	363.876221	398.379944	415.861115	375.491547	312.337128	342.123993	437.279419	291.310883	289.007477	274.274902
gpmM	47.40715	54.390282	43.402203	33.797253	34.492569	29.659647	31.393318	42.832695	51.644268	55.569725	45.847191	38.046951
gpp	14.551228	14.968423	14.21095	11.130737	13.229939	12.287178	13.887486	14.908241	16.388472	16.468651	15.884852	14.251953
gpr	82.894905	67.363403	62.473404	41.131096	41.462402	37.760288	62.032021	64.270485	47.048347	13.194342	11.639734	11.23311
gpsA	20.027796	21.604147	16.91787	13.889404	17.805216	16.098177	18.648573	20.294226	14.404275	35.347878	29.087334	22.214878
gpt	14.067608	11.70852	9.783579	9.903046	11.124377	9.882034	6.928491	8.599851	11.08284	11.983426	12.052643	9.030938
grcA	2287.815186	3335.292725	3361.721924	2099.531006	1472.442261	1085.369751	1133.568115	1564.637451	1875.53125	319.918213	312.108307	336.780487
greA	17.822104	17.04447	14.520125	18.431711	15.523351	18.728935	12.372771	18.842487	13.654974	22.335951	22.153906	19.126904
greB	12.331758	10.196028	11.501807	9.042922	9.640754	8.880932	9.731781	12.471148	9.211855	11.769984	13.883633	9.184606
groL	172.274857	180.196136	142.544159	189.018005	205.214783	209.787354	118.872147	152.342896	75.989777	87.448105	75.676353	77.840012
groS	305.473999	259.215912	254.805099	485.644775	400.157349	449.774109	179.494507	240.096588	125.737534	160.071548	153.535492	161.521805
grpE	170.746246	241.749954	206.287323	260.302155	275.370239	290.624207	160.891068	176.475647	84.434875	135.939545	131.471741	134.671173
grxA	79.034973	96.357025	79.255051	105.275543	84.961418	97.216873	60.521553	76.510796	112.105576	93.349983	102.456314	110.709221
grxB	56.984608	44.448696	45.222664	32.585171	41.411407	34.88044	51.407261	58.95393	62.035061	73.18808	57.50679	58.214748
grxC	54.23835	44.09457	40.477436	33.335644	43.652367	38.986744	38.180397	40.298832	45.447765	78.990509	65.719696	58.704342
grxD	170.20108	154.543655	164.117538	354.819977	341.063934	288.050049	137.83287	146.408615	364.821625	489.201569	529.345337	646.965576
gshA	130.404434	147.635162	152.405579	183.241379	180.280655	203.378983	139.583206	138.023865	101.256927	155.385437	138.630646	142.543335
gshB	30.49888	31.027546	27.38303	27.035208	29.471258	28.718374	20.654114	25.311237	30.959936	16.231403	14.934074	15.23669
gsiA	15.777179	17.892569	15.517793	12.113015	12.77337	11.291218	15.411213	16.434685	14.341041	45.721935	42.60656	62.761341
gsiB	28.867558	31.870823	28.855501	22.14839	23.777596	21.926449	23.732798	25.709736	34.961399	68.481781	65.079247	78.173241
gsiC	15.851873	17.214336	14.333076	12.115458	13.2191	11.171134	13.413088	15.663142	24.858231	39.637012	35.314198	51.364292
gsiD	9.406795	10.354666	9.858256	6.023808	6.934481	6.513021	9.588818	13.179998	13.375632	19.589386	18.069155	25.058281
gsk	4.937996	5.213631	4.364285	3.235896	3.308653	3.518241	4.121724	5.643273	5.512726	6.153789	7.949134	6.20993
gspA	0.472595	0.973857	0.829141	0.687087	0.733912	0.731626	0.610214	0.777298	0.802906	1.151811	1.666153	1.82652
gspB	1.485754	1.452444	1.958982	1.246412	1.657304	1.774905	1.927646	3.236837	1.686737	4.619097	4.651696	3.932286
gspC	0.847957	1.00109	1.304659	1.008564	0.866942	0.893901	0.737512	1.35553	0.435713	1.091881	1.100441	1.170217
gspD	0.819806	1.232255	1.367843	0.885706	1.023093	1.274724	1.056072	1.349638	0.850504	1.058296	1.117356	0.871296
gspE	0.447294	0.589884	0.58881	0.681289	0.565006	0.638655	0.750619	0.831004	0.537497	0.874609	0.78349	0.388951
gspF	1.62768	1.287697	1.203949	0.965199	1.154555	1.742293	1.111006	1.237543	1.431976	1.7203	1.893194	2.46622
gspG	0.949685	2.266551	1.146341	0.402491	1.167005	0.555286	0.932705	1.005317	0.614902	1.374786	1.366544	0.652495
gspH	0.04998	0.667585	0.174677	0.389145	0.723321	0.295322	0.288152	0.421172	0.626109	0.618345	0.478747	0.374582
gspI	0.410261	0.577554	0.588039	0.708347	0.493502	1.071559	0.127336	0.452858	0.419704	0.797499	0.978461	0.329274
gspJ	0.98064	0.682734	0.702572	0.954152	1.063507	2.014175	1.018927	1.047943	0.879599	1.43848	1.921767	1.34371
gspK	0.943339	0.83882	0.880548	0.768359	0.758213	0.957005	0.922097	1.278936	1.029127	1.480327	1.54859	0.97713
gspL	1.686198	2.508031	1.756432	1.386342	1.748344	1.964468	1.716725	1.42473	1.661391	2.820279	2.325846	2.320992
gspM	1.871442	2.732908	2.038697	1.975645	2.111025	1.756275	1.678721	2.425439	1.532305	2.610877	2.248355	3.4042
gspO	13.230325	14.191014	12.526338	8.606742	8.564526	8.112943	10.838482	13.15992	10.733831	23.857315	19.762077	19.476954
gss	35.731239	39.668613	33.709015	38.375191	43.00703	41.742237	30.411903	35.965275	47.609348	35.21542	33.622654	28.76792
gstA	37.377007	33.856892	30.438086	38.579159	44.33897	47.354324	44.476376	54.311752	64.555527	76.631393	71.679756	68.904053
gstB	21.700483	19.866903	17.697651	22.939844	24.323696	19.135853	22.08604	26.873678	49.764885	46.59581	46.874268	35.670097
guaA	11.431068	9.529151	8.210351	7.436939	7.644432	8.838506	7.661873	10.273564	15.532619	7.156407	6.088296	5.761722
guaB	8.09456	8.549227	6.929293	6.945193	8.531254	8.389287	7.386089	8.753663	9.275236	6.054564	4.832187	4.345784
guaC	24.727678	22.110067	19.759796	21.217833	26.798714	28.149656	16.267614	21.089483	65.175392	41.177238	43.763828	26.573605
guaD	1.381955	2.013334	1.165378	1.476407	1.45519	1.796507	1.190634	1.877475	1.838475	3.023377	2.822179	2.900753
gudD	1.224765	0.931525	0.982316	1.175549	1.134545	1.469072	1.051531	1.771592	1.451494	2.547871	1.862045	1.502821
gudP	0.113823	0.656366	0.206515	0.234493	0.271183	0.269086	0.20947	0.238526	0.022305	0.273535	0.189323	0.145201
gudX	0.654622	0.677099	0.500886	0.927437	0.775094	0.692577	0.618824	0.351376	0.578739	1.347396	0.832203	0.674506
gutM	2.118576	3.411601	2.288428	1.951892	2.077776	2.654298	2.0448	1.384303	2.67988	2.957026	3.326902	3.105598
gutQ	5.734254	7.365048	5.307003	4.777345	5.316236	4.970062	3.671229	4.764724	4.668581	7.479358	6.752796	6.236833
gyrA	17.094276	18.774834	15.084776	19.358406	23.148533	20.00086	12.613742	17.322393	18.797428	21.611275	21.296928	16.724522
gyrB	19.368259	24.140333	19.748356	16.052382	21.823372	17.95957	17.134279	20.360462	21.334726	18.081139	18.794159	13.444012
hcaB	0.860289	1.048584	0.898588	0.886576	1.450553	1.537759	1.184273	1.16242	1.362551	2.14427	1.329205	1.372586
hcaC	1.587702	1.209388	1.283107	0.986994	1.421011	0.680652	1.351333	1.241418	1.339338	2.492642	1.51559	2.10957
hcaD	3.047021	2.412361	2.519736	2.463937	2.033653	2.552842	2.986494	2.352048	2.900972	3.84334	4.082065	2.784703
hcaE	1.753732	1.386615	1.661243	1.816809	2.092403	2.236095	1.454104	2.115144	1.680416	2.35994	2.250968	2.280112
hcaF	1.259679	2.004835	1.473007	1.986595	1.02956	0.714571	1.050195	1.669313	1.698511	1.839739	2.363756	1.946106
hcaR	4.471227	4.199494	3.785467	3.255393	3.912925	3.719962	4.009696	2.851701	5.016938	7.993829	7.967142	7.928726
hcaT	11.95707	10.101017	6.965528	3.57925	4.788187	3.91455	8.358644	6.116753	5.52239	6.974154	6.055944	5.386407
hchA	99.721291	125.601463	99.624352	47.194595	59.973125	54.351044	80.969055	95.216942	78.814323	147.544495	132.158157	126.706573
hcp	0.421409	1.072355	0.633377	0.200781	0.200152	0.170399	0.247144	0.279027	0.154538	0.346143	0.279005	0.255099
hcr	1.267391	2.004887	1.420636	0.549636	0.513029	0.624827	0.67282	1.01427	0.759324	0.739355	0.629711	0.726529
hcxA	10.911593	10.628899	8.144654	6.619738	8.417745	6.840013	9.576052	10.127396	9.798477	33.788582	41.365726	97.438431
hcxB	30.424528	29.025755	23.981155	34.261276	47.216759	39.237957	24.765844	29.413795	50.023792	60.08424	68.565102	64.228012
hda	9.654521	11.203774	10.328173	9.845034	10.572283	11.02199	7.535599	10.717779	13.716625	11.991893	16.295835	14.221527
hdeA	9506.186523	9532.958008	9337.996094	13215.06738	13942.82617	12779.22266	9738.646484	9505.154297	12001.75879	6987.347656	5805.219238	5880.43457
hdeB	4029.98584	3949.010742	3655.611084	3984.366211	4043.386719	3493.724365	3228.221191	3695.28125	3350.770508	2043.293579	1676.277588	1792.444458
hdeD	513.334595	550.677429	519.242981	329.384491	330.522858	310.537933	441.621979	519.844666	458.023926	360.187866	256.637634	234.172424
hdfR	10.901008	10.922525	11.18505	10.015473	11.510137	10.377526	8.819502	8.914703	11.448346	11.335677	10.706418	10.149316
hdhA	88.395645	83.592453	78.137299	94.610313	97.866875	91.18811	48.663906	76.938614	57.136913	100.239433	105.309845	96.411804
helD	10.935246	13.29216	9.806182	10.019419	11.242219	9.964808	10.248458	11.433891	17.074234	21.098289	19.090961	15.930904
hemA	17.82688	27.298929	23.211628	17.892191	20.040791	19.436262	17.6493	22.903093	26.944548	31.041563	28.693947	27.700184
hemB	21.956282	19.46563	18.245401	22.188288	27.658407	28.573881	15.841289	18.049149	21.80282	26.903261	27.196932	26.834158
hemC	18.786093	21.369917	17.164938	19.399475	20.856737	21.23217	17.098488	19.748199	22.035107	22.482548	19.788805	20.860884
hemD	8.608178	9.069314	7.329257	4.470513	7.123196	5.514279	7.12937	7.888809	8.623853	9.299993	10.866376	11.000746
hemE	12.138664	12.702721	8.817674	9.360686	11.683569	9.319131	10.873775	13.345771	15.291954	18.842436	17.686213	16.748655
hemF	6.457089	6.639616	4.779449	5.456713	7.210661	6.121718	4.664735	5.637495	8.609581	10.548601	9.737425	9.508207
hemG	13.768496	16.683456	12.519792	12.617512	14.639176	13.851643	12.327853	15.634079	19.452467	32.06361	29.975788	24.324759
hemH	4.068482	4.379204	3.382305	2.350833	2.227532	2.61431	3.616988	4.420899	3.245509	7.716884	7.137286	5.299424
hemL	23.693153	27.851173	20.67889	19.204426	22.994276	19.034042	21.249712	23.437347	20.96386	29.838549	28.538876	21.731197
hemN	14.361547	15.110441	13.112114	10.784842	15.164115	13.081232	13.973937	15.558971	13.440508	26.803976	22.526737	17.204033
hemX	8.814882	9.486327	5.972034	5.825927	7.967808	8.61526	5.828515	7.016067	11.606284	10.258765	9.243812	8.539667
hemY	12.48614	12.251339	10.047728	9.34658	11.048693	9.099356	9.8199	10.986851	17.852882	17.69668	17.554937	14.995673
hflC	39.332577	43.664806	34.614426	24.052158	30.988388	26.598528	36.783058	40.400391	39.367226	46.388523	41.562435	38.626125
hflD	6.921474	6.308066	5.30139	4.658258	5.555746	4.313224	6.726668	6.362713	8.669471	8.960899	8.140007	7.501838
hflK	46.847164	54.065224	40.719414	26.885284	34.331734	28.397951	37.578316	46.653042	44.175411	49.522526	42.029716	37.617905
hflX	47.235771	57.248367	43.933834	47.379459	53.415665	49.359173	39.553829	51.902981	49.635178	75.938263	71.669083	67.27047
hfq	189.599258	208.641052	188.143188	209.088364	232.608017	217.559113	162.503586	177.106567	188.421402	236.112015	246.274063	215.438828
hha	159.684967	161.893372	159.855362	294.795258	334.830414	316.470245	113.976547	145.691589	193.755966	503.623077	496.034424	548.681213
hicA	16.285915	17.086042	18.739416	17.39249	19.088322	13.948821	12.536189	13.694677	15.128587	24.285942	27.235798	27.976896
hicB	9.287916	10.545329	10.754788	11.612673	15.516385	13.374821	6.692829	9.764911	8.780344	26.462946	25.255859	22.47324
higA	10.138137	11.698585	9.653314	9.292914	9.447524	7.508946	6.63806	7.832085	7.955263	21.864788	16.810482	14.109645
higB	3.151642	3.001919	4.916217	3.285495	3.170829	3.326584	2.231118	2.450163	3.303219	4.229867	2.740611	2.922118
hinT	61.819626	63.369019	52.282005	58.622272	64.2043	65.424751	49.84988	58.369728	55.887535	151.621124	141.933029	94.585495
hipA	2.076756	2.970978	1.795837	2.186523	2.479131	2.555526	2.232454	2.568326	2.849266	5.437426	5.721715	4.874249
hipB	7.453455	7.647883	5.861012	6.544388	7.416847	7.742785	7.610489	6.006606	10.200001	13.363291	13.908428	11.978345
hisA	3.900748	5.554471	3.557916	5.75914	8.209801	7.135153	6.794654	6.85495	27.288031	180.279633	161.190002	49.33176
hisB	10.453085	11.143812	7.62809	10.356812	15.63548	13.698102	12.543056	15.053472	43.841042	289.897949	269.23764	100.846855
hisC	7.140802	8.724962	5.079969	9.423591	12.627055	11.077685	8.029397	9.828744	30.389503	234.359848	210.58374	89.442459
hisD	10.014785	11.547745	7.56965	9.655907	13.115551	12.209681	13.379367	14.481938	44.033623	271.253601	242.613861	113.707031
hisF	9.231529	9.594891	7.477732	11.68257	14.417385	12.647904	11.276486	11.189594	39.421249	247.241608	231.438919	71.997337
hisG	13.511562	16.664181	18.111406	23.39082	24.506626	24.148563	16.875269	19.398912	78.574417	479.703613	513.448547	294.070953
hisH	4.454848	4.999635	4.566994	6.786127	8.226319	7.957885	6.514169	7.133438	24.656471	174.678268	163.807449	58.137917
hisI	15.54903	16.346813	12.686297	16.234938	22.407454	19.953091	17.701378	16.799328	78.089828	439.969177	450.504272	126.142876
hisJ	13.942277	12.880218	12.432856	11.010237	12.847535	14.208133	9.506186	12.82603	15.668551	17.40366	16.313072	13.582777
hisL	56.815651	36.830597	54.638523	33.682404	28.716906	28.071693	42.247997	46.724182	46.42347	91.321823	97.441833	60.923321
hisM	3.216934	2.973727	2.46375	2.338086	2.791597	3.818411	2.519212	2.621465	3.667905	4.65573	4.937137	3.464171
hisP	5.718616	5.043553	4.326919	4.651562	5.902173	5.762845	3.504405	5.090068	5.875323	13.55968	14.104025	13.005407
hisQ	3.215831	3.010825	3.334236	3.338958	3.930809	2.750527	2.528781	2.927917	4.446124	4.819311	5.515658	5.83004
hisR	148.40509	116.459602	101.376907	62.427208	68.656364	65.237427	80.016495	136.367554	77.744942	98.203911	81.874977	82.931244
hisS	27.408466	34.80463	25.737988	27.513056	31.077589	26.551512	27.273443	28.922722	37.355164	41.216862	40.701141	39.348228
hlyE	2.189607	3.428811	2.685198	1.766486	1.543023	1.318083	1.088812	1.805315	0.881718	1.766667	2.201735	1.660225
hmp	3.621547	5.121454	3.806414	4.671642	5.583813	4.240624	3.494955	4.468056	4.068833	16.698647	14.421904	12.434682
hns	971.627319	1250.528076	1119.970337	753.838806	859.485168	768.747192	1144.867676	1180.279175	817.260376	1293.716431	1238.941895	1273.615967
hofB	1.483649	1.930309	2.028005	1.083288	1.461166	1.752301	1.765975	1.175702	1.721703	1.90451	1.491763	1.408215
hofC	1.390925	1.369368	1.169917	1.285004	1.257135	1.196133	0.724902	1.006267	1.4704	1.60526	1.524457	1.779184
hofM	2.025702	3.52012	2.011073	1.80864	1.233375	1.679201	2.015095	3.701704	1.897363	1.063971	1.673885	1.326814
hofN	0.271695	0.382688	0.052897	0.105061	0.112171	0.340102	0.432265	0.304379	0.671426	0.345153	0.356006	0.324578
hofO	0.349994	0.10727	0.074881	0.126365	0.012957	0.281612	0	0.219311	0.165492	0.044496	0.277831	0.067365
hofP	0.382132	0.386041	0.099606	0.687741	0.327016	0.640276	0.311716	0.178649	0.1504	0.460626	0.058348	0.182692
hofQ	0.411435	0.718281	0.613506	0.487704	0.757123	0.553589	0.372053	0.467059	0.517663	0.515668	0.544292	0.794826
hokA	2.189029	4.012146	2.09294	2.434286	1.24589	3.681962	3.343998	2.955853	3.153437	2.222955	2.18111	1.21997
hokB	133.785248	115.85321	107.423698	111.644058	113.785278	116.735077	129.877792	136.304306	144.763351	119.856964	120.155624	133.212067
hokC	27.428343	27.632631	25.721945	7.709759	18.596828	21.14431	28.288889	28.385668	22.504255	16.91679	16.562948	7.886013
hokD	516.448547	612.654724	520.750549	433.951477	484.14917	470.651642	462.945801	470.980743	200.091766	316.03244	302.490173	403.615723
hokE	3.836924	3.124565	3.976686	4.110337	3.87364	4.243395	2.921899	2.704318	3.386317	5.496945	4.408654	6.652739
holA	12.994112	10.40175	11.226296	8.744336	8.346403	8.413707	10.397105	12.487772	10.876797	17.752804	14.568156	12.999063
holB	5.354481	6.777954	4.769184	4.410333	6.213874	5.006273	4.813989	5.163986	6.773033	11.11668	11.219785	6.586055
holC	9.746143	10.234888	8.689015	8.209322	8.227897	7.010365	9.195625	11.182279	10.802863	12.648206	11.252456	9.452693
holD	2.841637	2.44319	1.984427	2.160102	2.063373	1.674714	2.897377	4.172234	3.214854	4.966712	3.475102	3.939881
holE	21.059341	19.616287	16.848215	16.921591	20.607981	21.564926	20.827072	20.577333	31.744289	24.465225	23.37723	27.982271
hpf	191.627914	221.849869	165.334839	171.322662	215.249802	175.036865	166.205795	166.033646	154.903015	440.358521	448.507599	253.845795
hprR	6.331695	7.199594	9.351805	24.691942	24.659826	26.031466	7.021852	9.83268	6.371325	36.091362	44.21022	43.447525
hprS	3.54322	4.070202	5.065966	10.286759	10.331135	11.025615	3.239138	5.119256	3.625733	19.910778	25.297138	28.019501
hpt	19.768682	21.248146	20.467558	25.238405	25.294994	24.243174	15.886153	23.223898	21.660334	33.575108	41.959816	33.475712
hrpA	11.387236	11.737343	10.081801	7.440115	8.287461	7.21518	9.390642	10.674721	11.549077	17.78194	16.648094	13.98267
hrpB	2.578486	3.434261	2.887499	2.272595	2.412134	2.302173	2.239962	2.25349	3.500821	5.048151	3.994971	4.775381
hscA	13.367805	13.06588	9.86713	14.698332	18.338514	15.962843	13.310795	14.652322	13.151811	31.53441	31.903631	29.564528
hscB	13.783382	14.31944	14.119323	21.444235	29.44556	30.057167	20.317827	19.129969	21.049509	53.048237	46.458611	38.161438
hscC	1.056294	0.6784	0.91995	0.536582	0.803974	0.594855	0.575267	0.735122	0.584228	0.720247	0.885984	0.939401
hsdM	2.48649	2.557471	1.718526	1.688516	1.941535	2.108927	1.958383	2.542637	3.21783	3.465631	4.504899	2.672076
hsdR	3.905818	4.701374	3.15595	1.982443	2.491274	2.220523	2.454724	3.074307	2.786486	2.138027	2.049171	1.979796
hsdS	1.833626	1.741871	1.714096	0.97008	1.204311	1.535987	1.62518	1.246321	2.088198	1.984353	2.167137	1.75904
hslJ	135.353043	151.639511	138.587173	377.544159	423.51889	389.207001	140.14238	153.729065	190.780731	313.909546	330.314026	309.092194
hslO	12.279255	15.42303	13.953161	16.265959	16.340689	19.99251	11.245964	12.053302	6.638415	13.293848	10.300988	8.402961
hslR	10.555763	16.766996	12.859025	15.577594	21.645624	21.985441	13.902662	11.982226	6.487005	15.355296	11.24472	9.946013
hslU	54.927776	68.8106	58.959084	43.387074	50.281639	49.752033	53.990673	58.760033	24.041376	30.369453	23.666103	20.473473
hslV	57.378471	63.078617	56.491634	45.795731	48.20269	54.203613	46.541821	53.142288	23.505615	27.592993	22.063953	19.450203
hspQ	554.861694	495.086212	449.031769	175.149277	190.180664	178.897873	564.393738	527.99762	128.880997	329.359161	216.480301	219.850616
hsrA	4.90703	5.82805	5.785718	5.175045	5.766812	5.456088	3.845902	4.601168	6.102366	6.79986	6.43691	5.552437
htpG	67.847878	83.444023	68.179672	67.023682	70.933388	84.959145	58.669872	62.724403	22.500376	29.878153	25.391684	22.507526
htpX	48.339603	44.484272	39.435894	113.189941	119.599251	133.679581	35.583706	36.813461	64.773201	86.109261	90.8638	89.387749
htrE	1.463508	2.186471	2.058164	0.955565	0.601392	0.787505	0.993387	1.177165	0.83802	0.791623	0.770009	0.772425
htrL	9.300328	10.498841	9.462305	11.143951	10.074842	11.016815	9.603359	9.152514	12.725181	13.867908	13.796417	13.038924
hupA	236.685501	188.274612	196.585068	244.736938	326.886414	271.814087	213.468201	254.511688	249.475479	430.471558	430.568573	314.323761
hupB	153.417191	118.683823	135.767395	113.789734	124.755737	116.982025	117.596336	143.207672	211.609421	119.317451	124.564255	113.276588
hxpA	50.229866	54.998402	48.192551	38.301079	41.75317	41.286251	44.289303	54.024353	59.678928	63.917492	55.519936	45.758869
hxpB	5.464149	5.133156	7.307699	5.463486	6.592882	6.444867	5.264846	6.13483	5.741286	6.350639	8.940687	6.263955
hyaA	17.214647	29.977482	18.826897	2.265312	2.707469	3.475282	13.376189	14.381037	11.672798	3.652428	3.132625	2.515625
hyaB	6.974791	15.422084	6.999864	1.495662	1.929303	2.354788	6.898154	6.548696	7.185496	2.639687	1.971591	1.420857
hyaC	5.022193	11.371918	5.074853	1.138336	2.34422	1.950864	5.145146	5.404153	5.25279	2.354358	1.628087	1.192067
hyaD	8.261674	17.199997	9.138413	1.966928	3.474438	3.302836	8.039552	8.560379	6.959159	4.111345	2.99886	2.171609
hyaE	16.664293	21.679665	15.367808	5.545299	4.661965	6.220611	11.830749	12.616112	12.572763	7.107858	3.667427	4.38426
hyaF	7.010409	12.250415	8.590141	3.741715	2.499942	3.893338	7.408548	8.347574	6.603785	3.631622	3.201165	2.321887
hybA	3.262722	8.135494	4.849102	0.6438	1.191328	0.873015	1.503689	1.910855	0.791911	1.309697	0.991855	0.411302
hybB	2.951115	4.74376	2.462268	0.362785	0.735713	0.369813	0.789147	1.107605	0.469394	1.298247	0.673308	0.455097
hybC	2.761223	4.687934	4.2982	2.311663	2.696039	2.605922	2.15274	2.62265	3.002135	4.609373	4.51355	3.609734
hybD	6.22642	6.707983	6.411174	5.837279	7.891389	5.798599	4.33968	5.012096	5.59316	8.457543	8.152634	7.930623
hybE	4.558054	6.138889	4.621465	3.077424	4.329609	4.274576	3.672577	4.979881	3.470543	4.663083	4.470596	5.056639
hybF	3.32484	4.99572	5.648803	3.071088	3.902819	3.33889	3.290827	2.968277	2.640102	3.120074	3.612767	4.081393
hybG	6.437296	9.081886	7.644255	7.057246	8.101057	8.5763	6.706363	4.482953	7.114896	10.82878	9.986909	11.086852
hybO	13.364095	22.048025	14.854609	2.643977	2.248421	2.331645	4.470972	6.003963	2.836863	1.568777	1.63819	1.76574
hycA	1.516618	1.52145	0.873701	1.711746	2.068003	0.99919	1.833685	2.253341	3.366857	1.101942	0.6497	0.567744
hycB	0.202647	0.872361	0.222579	0.105003	0.201437	0.031826	0.1809	0.009576	0.417722	0.149418	0.151556	0.267943
hycC	0.348639	0.684634	0.315587	0.245091	0.276063	0.275357	0.158048	0.389533	0.100496	0.259503	0.403115	0.485449
hycD	0.482862	0.64859	0.328336	0.294845	0.167108	0.322674	0	0.3017	0.392147	0.316255	0.517923	0.513322
hycE	0.728151	0.940433	0.346672	0.341873	0.442653	0.472643	0.300998	0.479475	0.204951	0.527012	0.706863	0.572567
hycF	0.686503	1.017009	0.633693	0.645337	1.181038	1.378787	0.341003	0.727737	1.250781	1.23722	0.744066	0.775375
hycG	0.954157	1.905455	1.098395	0.897611	1.147959	1.744953	0.958291	1.328513	1.219864	1.298309	1.654151	2.029524
hycH	2.966594	4.253617	3.051509	3.770072	3.477904	3.423718	4.384889	3.423777	3.423622	3.815611	4.390327	3.962488
hycI	25.801689	28.217335	25.896851	35.087662	31.8964	29.514862	22.667477	29.331881	22.142538	28.342302	27.258184	31.974592
hydN	0.961483	0.739368	0.984268	1.842112	1.50393	1.483427	1.773382	0.825077	1.681163	1.244794	1.006159	1.590007
hyfA	0.069783	0.098958	0.186844	0.056472	0.018701	0.245398	0.252285	0.055635	0.082544	0.281364	0.183961	0.19594
hyfB	0.31851	0.866118	0.264598	0.3315	0.259733	0.415973	0.267416	0.23609	0.346301	0.433033	0.428598	0.397839
hyfC	0.387615	0.476795	0.335864	0.348349	0.326405	0.459026	0.5105	0.547116	0.469096	0.470074	0.570176	0.289272
hyfD	0.864087	0.975412	0.672392	0.444483	0.430516	0.508663	0.458484	0.318129	0.241351	0.363409	0.386604	0.555184
hyfE	0.394359	0.658297	0.444821	0.622756	0.926491	0.386644	0.569858	0.956066	0.553306	0.560126	0.347703	0.726949
hyfF	1.021422	0.548109	0.773393	0.742668	0.537092	0.456041	0.958103	1.110264	0.586214	0.993906	0.812985	1.067042
hyfG	1.317882	1.650469	1.383437	0.911356	1.009838	1.186553	1.427645	1.487605	1.400388	1.770898	1.817734	1.903604
hyfH	0.520731	0.314506	0.8311	0.778429	0.656854	0.317213	0.631145	0.860637	0.62011	1.02568	1.132989	1.300539
hyfI	1.290141	1.373159	1.315067	0.82167	1.34216	1.316665	1.848873	1.617546	1.361912	1.811932	1.826421	1.699719
hyfJ	0.39503	0.760748	0.535486	0.633004	0.507337	0.436476	0.219329	0.672899	0.769879	1.017322	1.019038	1.142009
hyfR	1.122256	0.94743	1.053624	0.919071	0.591519	0.645626	0.87908	0.638856	0.897301	1.128352	1.140442	0.824364
hyi	0.597235	0.412871	0.251452	0.249256	0.216176	0.197324	0.090199	0.139539	0.113515	0.215238	0.832556	0.065267
hypA	18.869802	12.555285	12.005202	2.79855	2.660962	2.09963	7.963299	7.814178	6.852905	1.084348	1.807025	0.436474
hypB	7.327768	7.164962	4.544707	0.958345	1.073931	0.599435	2.836238	4.406842	2.120055	1.088141	1.364431	0.736482
hypC	2.871498	4.964641	1.906109	0.487073	0.033602	0.643651	0.623362	1.001814	0.957291	1.058698	0.843718	0.20805
hypD	5.579176	8.287797	5.129474	2.535247	2.188181	2.65306	3.67274	3.087258	3.521468	4.972331	3.477268	4.748012
hypE	13.066666	18.112556	14.007566	12.569005	11.796971	12.181023	11.034405	13.398171	7.877154	9.369539	8.804189	8.103122
hypF	1.927912	2.261202	1.242547	0.970376	0.852985	0.955457	1.119569	1.8064	1.071692	1.65468	1.692452	1.844492
hypT	4.57234	4.709876	4.435205	4.972752	4.470557	5.350901	4.039388	4.396042	5.731827	39.73061	31.620905	39.884083
hyuA	0.753331	0.855498	0.684142	0.690809	0.539682	0.639342	0.561246	0.846395	0.57203	1.03209	0.734845	1.285534
iaaA	37.659473	40.558167	32.67857	31.435589	32.938103	31.54595	39.706734	47.411926	37.227207	91.402245	86.934959	148.78067
iadA	4.591109	4.567912	3.461721	2.833533	3.774889	3.054252	3.032794	4.161727	5.011338	5.662418	4.82914	5.013214
iap	7.787339	10.585582	8.477309	14.52573	16.178375	18.277884	8.210607	8.66636	8.715147	18.050425	14.299695	16.282946
ibaG	5.234275	5.784102	4.836863	8.129974	8.767963	9.359625	4.36825	6.455123	6.519902	9.298999	10.089344	8.357634
ibpA	105.351669	95.052582	91.401932	131.703125	160.295929	187.464798	76.053085	87.634407	24.115112	26.950966	21.599709	19.751677
ibpB	50.399399	47.262032	44.855289	86.306892	117.139015	112.928329	32.977592	35.954777	14.191157	8.256123	7.882288	6.590018
ibsA	0	0	0.000135	0	0	0	0	0	0	0.000014	0	0
ibsB	0	0	0.000167	0	0	0	0	0	0	0	0	0
ibsC	0.000315	0.071095	0.017137	0.166049	0	0.028855	0.090195	0.433582	0.143069	0.276142	0.000837	2.963539
ibsD	0	0	0	0	0	0	0	0	0	0	0	0
ibsE	0	0	0	0	0	0.010925	0	0	0	0	0	0
icd	96.841621	110.558342	85.853989	86.513222	122.223129	108.644516	74.020012	91.143539	141.625092	85.276505	86.862892	77.411011
icdC	1.547665	3.220591	2.290076	1.766505	1.608239	2.682716	1.947195	3.500988	1.673272	5.486535	5.486182	7.061244
iclR	9.215785	8.56659	7.747158	8.006706	8.628539	8.204127	7.961823	8.393033	12.803774	23.791031	22.686745	19.440117
idi	12.529135	13.596627	10.678056	13.77896	13.792613	14.536402	12.683853	13.489776	19.07848	43.771164	37.174854	33.519859
idlP	36.658558	48.483814	39.577332	40.016273	35.595837	40.119919	26.957779	33.443939	53.99155	434.131989	353.64328	525.710571
idnD	1.254978	1.646088	1.790454	0.801726	0.574682	1.086905	1.024784	0.75184	0.525058	0.754776	0.875048	0.855134
idnK	1.051213	1.38085	0.546249	0.728847	1.147021	1.14405	0.769397	1.027992	0.960055	0.954777	1.434948	0.628582
idnO	4.816267	6.457626	6.237654	2.141811	2.059045	3.511573	4.21828	3.298992	1.801312	3.125115	2.577863	2.195668
idnR	3.592232	2.96602	3.281499	3.962924	3.457915	2.826185	2.726015	2.810182	3.303982	5.705454	6.233445	5.659019
idnT	2.416549	2.026222	1.611761	1.343794	1.099258	1.329882	1.997255	2.073384	1.290871	1.730913	2.20129	1.89348
igaA	9.058259	12.019444	10.963799	11.161361	11.857875	12.664239	10.639084	10.092398	12.787948	10.397976	9.789165	8.900629
ihfA	1679.41394	1745.130493	1527.725708	1848.216187	1955.549561	1868.587891	1588.323853	1456.680542	1303.735352	2672.665039	2494.142822	2747.782715
ihfB	472.029907	637.484436	548.060364	822.73053	877.844727	807.47406	553.548889	614.114807	403.186249	1513.562256	1542.893311	1210.066772
ileS	33.000149	36.17342	28.638891	28.398489	35.682503	32.758953	28.894531	32.630978	35.308014	33.697075	32.849159	25.948114
ileT	87.238144	133.363419	121.849289	89.830032	98.301521	101.453407	76.58989	76.55143	159.804886	81.39579	124.557648	81.193336
ileU	102.696579	150.786652	132.73558	98.314529	108.77227	112.838066	84.935669	83.795555	179.675247	90.141212	143.708282	89.668762
ileV	91.112793	134.266388	117.902374	91.381554	100.475296	102.603699	74.866211	73.327362	159.883179	80.884514	124.487526	84.458755
ileX	0.704683	0.413434	1.271411	0.780466	0.894183	1.36901	1.286342	0.891947	0.937652	2.456598	1.929304	3.358767
ileY	0.667978	0.506204	1.073813	1.744251	2.22025	1.255109	1.190663	0	0.65072	0.883761	0.615404	0.193452
ilvA	49.07169	51.829979	41.048187	31.996527	44.420769	35.399616	30.382391	39.475822	5.872895	7.979094	8.868505	5.759739
ilvB	11.675844	11.419609	7.952779	6.169697	8.06532	7.558444	7.784187	7.891209	7.858206	6.463284	6.37567	6.674091
ilvC	22.497595	22.736946	21.068409	30.223785	31.857111	24.956652	17.605423	19.943501	44.072731	15.064228	14.997794	14.441329
ilvD	40.76009	54.228165	38.653687	27.305868	39.898216	33.906483	26.195303	33.545979	6.427957	6.002373	5.825879	5.66001
ilvE	33.835236	49.77219	39.520576	26.190754	38.56068	29.966152	29.325979	40.736233	10.239112	11.409709	12.598443	7.675585
ilvG	306.096832	445.85437	311.576324	213.094452	241.020676	251.895096	308.211548	459.587097	11.451112	9.758675	9.475266	6.754857
ilvH	9.316646	6.177337	6.046369	9.121052	11.505788	9.191808	4.2685	6.52055	9.504865	4.612653	7.001324	5.811979
ilvI	11.54456	9.353295	8.587737	10.259191	12.851815	10.997746	6.75082	9.528201	12.115762	6.948451	8.008647	7.256107
ilvL	1077.057495	989.937622	975.206482	868.663879	849.221008	929.248169	807.110107	1056.020874	1131.602295	1272.972412	1555.12793	2445.553955
ilvM	14.606093	29.359867	16.426695	10.61559	17.225534	12.345994	17.904795	23.932228	2.09867	2.475563	2.995722	3.121151
ilvN	18.276764	16.610895	10.285279	10.375106	11.536816	12.534	11.139856	9.426691	13.725487	18.070776	18.694849	19.702539
ilvX	150.665527	256.636108	221.608734	212.680862	247.489944	255.161896	188.395859	244.8423	26.808027	46.521717	46.693302	58.454136
ilvY	9.29378	9.349482	8.204382	5.501513	6.998258	6.037298	6.28763	7.540805	3.323891	6.555014	6.659389	6.674254
inaA	18.239689	15.149775	13.218559	26.099384	31.417849	33.049099	11.336493	14.046014	18.343122	29.959126	30.478992	25.298563
infA	101.898239	116.126335	128.672119	155.495636	149.489258	159.688141	78.182365	94.14389	219.214142	207.000977	235.492554	265.239105
infB	22.886969	28.784187	18.04664	16.69408	23.05348	20.382036	20.047388	23.738232	21.429573	30.881477	24.485949	20.804626
infC	848.324341	886.747803	862.86908	1040.097656	1041.318359	1017.498718	705.836609	761.571838	1142.70459	1261.09729	1325.858154	1403.320312
insA-1	1.735493	2.099117	2.093113	1.489302	1.615888	2.092782	1.657776	1.667408	1.963492	1.697765	1.682886	1.418987
insA-2	3.293591	3.147232	3.334413	2.420794	2.62184	2.229741	2.973642	2.292182	3.843409	2.383977	3.686404	3.728151
insA-3	2.282103	1.456796	1.691093	1.429739	1.40284	1.191175	1.770407	1.717122	2.977922	1.351825	1.93852	2.275226
insA-4	2.082108	2.867303	1.720869	1.313386	1.463156	1.057076	1.258056	1.199761	2.076344	1.36241	1.434274	1.621467
insA-5	0.901501	1.118546	0.849264	0.909242	0.639316	1.17731	0.700736	0.695821	0.886494	0.655967	0.444768	0.680648
insA-6	0.311939	0.580793	0.519376	0.734783	0.612217	0.768243	0.552669	0.970692	0.637486	0.570466	0.266618	0.940887
insA-7	9.537664	9.569079	8.406591	10.521141	10.714144	8.48523	9.74466	10.658761	9.438897	8.612629	8.784698	9.488345
insA9	0.750897	1.053693	1.080171	0.864882	0.774058	1.237119	1.023226	1.116071	0.711978	0.410801	0.520608	0.69823
insB-1	2.308643	2.929612	2.088914	1.366148	0.723625	1.110344	1.865939	2.141563	1.381054	1.937077	1.820418	1.433885
insB-2	0.40716	0.603786	0.460335	0.353539	0.229993	0.58802	0.519013	0.71339	0.251314	0.528615	0.481713	0.786354
insB-3	10.599019	11.135928	8.638425	3.494326	4.159964	3.598392	9.582115	9.949633	5.922679	5.501178	4.297143	5.706575
insB-4	8.979356	8.373796	8.217428	3.084208	3.858941	3.972142	8.0462	8.708009	4.555285	9.664303	11.481663	10.487123
insB-5	0.777045	0.893083	0.418455	0.233121	0.218885	0.188058	0.576006	0.462829	0.261832	0.402549	0.428849	0.353122
insB-6	0.704896	0.724636	0.6195	0.276505	0.129158	0.180671	0.271838	0.343904	0.094537	0.357672	0.197293	0.630966
insB9	1.087719	1.203464	0.674959	0.464023	0.231608	0.262918	0.854832	0.733443	0.363981	0.665526	0.64867	0.252652
insC-1	9.254225	9.710409	7.5263	4.568364	5.260625	4.012582	9.545773	10.817663	9.573686	14.244636	14.686502	12.396712
insC-2	9.131156	8.889374	8.065778	4.787531	5.425103	4.499313	9.453728	10.893173	8.71318	13.811899	14.413277	12.088953
insC-3	2.976039	3.079341	2.531076	1.72247	1.672498	1.612686	3.336794	3.853206	3.286942	6.072584	5.01685	4.290188
insC-4	8.804957	8.87363	7.439733	4.63064	5.324409	4.030596	9.358837	10.609811	8.5825	13.715508	14.495128	12.16426
insC-5	5.847958	5.831883	4.632955	2.768655	3.355689	2.39603	5.758067	6.707563	5.491333	7.718699	8.871084	7.496231
insC-6	8.328203	8.567471	6.495777	4.060542	4.751232	3.640884	8.010866	9.706069	8.436083	12.15412	12.785548	10.993476
insD-1	3.343441	4.020359	3.360989	2.310974	2.826365	2.852691	3.027027	3.806605	3.461483	6.544932	5.402524	5.283857
insD-2	3.626294	4.239649	4.212294	2.510239	3.598552	3.246863	3.676698	4.7577	3.740895	7.839808	7.062678	6.15779
insD-3	2.188354	2.075044	1.956937	1.198684	1.517912	1.271299	1.825815	2.129778	1.799302	3.7469	3.14101	2.61904
insD-4	2.27249	2.666977	2.073476	1.528117	1.965242	1.749056	1.928761	2.611638	2.137658	4.422827	3.785982	3.143822
insD-5	1.526946	1.710682	1.533798	1.068496	1.393903	1.326717	1.425115	1.731154	1.760239	2.912195	2.461693	2.329607
insD-6	3.059261	3.283794	3.091406	2.470391	2.759518	2.90308	2.928349	3.691252	3.086259	5.738731	6.14219	5.449003
insD-7	2.321759	2.935515	2.565148	1.608137	1.944529	1.961607	2.157048	2.567178	2.581503	5.198709	4.424146	3.578127
insE-1	10.110291	10.458644	11.091937	9.011032	9.863522	9.206182	9.827149	10.211213	15.175935	11.436797	14.117166	12.073005
insE-2	9.90704	9.358974	10.020125	8.164308	8.404377	8.147008	9.510198	8.943579	13.445511	10.705655	11.434007	11.356473
insE-3	14.573421	14.163608	15.524014	12.389359	13.506694	13.308206	13.522617	13.852373	20.007742	15.028514	17.519197	15.931211
insE-4	3.88412	3.62811	4.002463	3.577482	3.309666	3.617963	3.503909	3.505268	5.627776	4.393068	4.755539	4.574341
insE-5	7.801654	7.69451	8.542445	6.537664	7.08694	6.826793	7.190248	7.676372	11.044361	8.353404	10.108292	9.328889
insF-1	2.215512	2.377373	1.997414	1.281626	1.678587	1.830354	1.668579	2.347386	2.654296	2.954128	3.025966	2.214405
insF-2	2.070588	2.306195	2.081989	1.487485	1.7374	1.683127	1.903581	2.17503	2.328543	2.93675	2.808349	2.968533
insF-3	3.272239	3.696536	3.346127	2.128013	2.749964	2.652859	2.907548	3.626096	3.864259	4.529642	4.61377	3.45848
insF-4	0.953405	0.908796	1.072171	0.72087	0.804049	0.63938	0.996988	1.077434	0.823114	1.236391	1.171428	1.057943
insF-5	2.224651	2.377605	2.186914	1.512089	1.916614	1.693735	1.615777	2.287725	2.66063	3.346213	3.65396	2.929679
insG	5.603707	4.746287	4.401721	5.343029	5.783757	5.624462	4.232045	4.561885	5.757751	4.658926	6.030075	5.086112
insH-1	11.338665	12.993163	11.713816	10.801154	12.786225	11.094386	9.748612	11.400153	12.969972	12.584807	12.400424	11.406266
insH-10	0.4257	0.367935	0.312164	0.528698	0.31784	0.455471	0.396742	0.524787	0.493128	0.822212	0.741935	0.682004
insH-11	1.635308	1.572583	1.405479	1.430428	1.202524	1.623846	1.38513	1.591583	1.530779	2.296899	2.29959	1.851591
insH-2	3.358809	3.595934	3.675879	3.681817	3.385001	3.168824	2.351033	2.717975	3.560005	3.299781	3.29593	2.970265
insH21	21.440989	27.239433	21.241447	22.159346	26.476715	24.227356	20.022999	23.735371	26.590984	25.687069	26.597191	22.641214
insH-3	6.934249	6.780011	7.722168	8.277911	7.94717	6.812059	4.287484	5.08047	7.541334	6.326849	6.562663	6.450967
insH-4	20.118629	25.4331	19.913773	20.31863	24.620323	22.655302	18.477026	21.91844	24.9328	23.387657	24.426304	20.901129
insH-5	3.678478	5.743146	4.165932	2.641836	3.204257	3.405372	3.586275	5.63466	5.256572	4.039627	5.045545	4.709188
insH-6	14.532797	19.495031	16.471066	16.343575	19.361523	17.220667	14.718939	18.59482	20.77306	17.983452	19.083759	17.454428
insH-7	4.674174	5.699284	5.083627	4.969233	6.424073	5.288218	4.186811	4.964121	6.168776	5.40845	4.991345	4.767154
insH-8	16.395393	19.555536	15.958019	15.455667	19.584002	16.188286	14.789864	17.143864	18.942547	19.328369	18.312687	16.702387
insH-9	13.061801	16.42696	12.9343	13.195005	15.916648	14.650283	12.089973	14.372082	16.243708	15.700686	16.126236	13.891499
insI-1	8.682093	10.257108	8.465435	7.415315	7.770195	7.090979	6.939052	8.870244	9.106085	15.550762	15.156862	15.504311
insI-2	4.82073	4.691237	4.536311	3.917037	4.450957	4.576268	3.970786	5.038508	5.534975	7.494068	8.007076	7.340713
insI-3	4.792541	4.571763	4.655526	3.844922	4.600031	4.233954	3.968123	4.571161	5.441335	6.243187	7.26929	6.653019
insJ	2.077017	2.491695	1.536168	1.44699	0.74993	1.619273	2.015918	1.895405	1.647172	3.120597	2.026046	2.15585
insK	2.342944	2.379701	1.725349	0.854912	0.821805	0.898497	1.407429	1.658759	1.408617	1.458257	1.481676	1.182817
insL-1	10.248268	11.433161	10.902131	9.227175	10.55499	9.864904	9.177091	10.303761	7.887884	9.49375	9.536332	9.267583
insL-2	9.749835	10.82665	10.291261	7.94352	9.771166	9.218388	8.828613	10.206391	8.519676	9.989532	9.962637	10.301329
insL-3	9.095202	10.090905	9.837193	7.495949	9.297064	8.597932	8.261581	9.384538	8.339321	9.756908	9.549739	9.314768
insN	9.428137	11.317446	7.415934	6.785293	8.969021	7.171536	8.526258	11.544314	8.461992	14.407712	13.897637	16.322626
insO	2.163203	2.290767	2.503158	2.998533	3.397192	3.103897	2.560695	2.534441	3.640023	3.627665	3.931524	4.397634
insQ	5.238063	6.245774	5.8374	6.36446	6.562442	6.084402	5.543727	6.566731	7.236912	10.206226	10.512168	8.399019
insZ	1.386784	3.053669	1.66133	1.300846	1.122848	1.35293	1.483965	2.306794	1.523117	2.651776	2.554701	2.801832
intA	18.772713	22.50176	22.808863	26.129622	29.015385	29.912359	17.940384	21.14987	25.799965	31.708641	34.727577	36.11261
intB	30.521671	36.141991	37.299923	40.693611	39.960102	39.297657	29.22191	28.791187	33.229435	37.790009	34.413033	47.67239
intD	11.967718	15.229293	14.153535	11.691193	13.981624	15.316852	11.645923	12.713391	11.965783	14.634136	18.830069	17.197586
intE	9.372539	10.945797	13.953293	8.057473	8.248011	9.819211	11.105649	8.730978	12.482618	17.772251	16.41176	14.411751
intF	46.416931	39.998672	40.902344	25.708672	24.22839	27.784615	32.053108	36.287254	39.339737	25.412573	30.716324	29.457714
intG	0.38787	0.153383	0.295393	0.679837	0.104374	0.086943	0.679487	0.37826	0.447845	0.87312	1.754484	2.31294
intQ	1.202813	1.994358	1.835505	1.076512	1.193019	0.913353	1.246658	1.919086	1.355367	2.007667	2.315099	2.524993
intR	7.366414	7.924685	6.763629	4.483813	6.163858	5.443462	6.180314	6.376046	4.036479	9.763314	10.432764	10.017552
intS	1.409636	1.504008	1.798941	1.647214	2.617563	1.858646	1.751919	1.461278	2.143927	2.271307	2.848035	2.020736
intZ	11.77364	10.453243	13.428988	17.578302	18.151884	20.093914	12.073047	10.560935	28.893452	12.297265	13.654325	17.115955
iprA	1.459772	1.758464	1.700447	1.757445	1.344142	1.06099	1.417032	1.524328	0.941692	0.688666	1.27009	1.385001
iraD	9.831476	17.603559	11.980587	15.787321	17.841179	18.046057	8.765564	10.799155	19.663885	246.462387	186.591568	244.984406
iraM	0.383828	0.867128	1.077287	1.03074	1.015916	1.197671	0.906702	0.764535	1.825648	0.621305	0.577416	0.770102
iraP	102.394211	117.945068	108.783997	111.815643	97.637276	95.391449	83.959419	87.562943	83.487602	117.068184	126.470718	151.611267
iroK	0.011846	0.066601	0.036776	0.060156	0.036334	0.014603	0.091385	0.004623	0.013479	0.109048	0.02036	0.172227
iscA	45.394825	52.442543	51.531422	74.589203	99.972572	105.268669	78.187187	71.042686	69.944298	229.868912	238.452667	161.655777
iscR	58.573116	53.192623	46.669041	89.77034	119.742294	116.034325	79.136757	82.110786	84.51017	365.529205	377.888031	332.963135
iscS	53.363029	49.888657	42.64679	83.000847	116.525009	113.331718	68.825836	69.54216	67.442322	250.926346	238.681168	197.439468
iscU	65.630501	65.416679	52.231506	104.957413	139.041214	134.760757	93.195236	87.281532	84.100922	277.260986	272.558472	209.549438
iscX	18.877394	18.504091	21.495604	22.661749	33.126808	29.424074	22.890362	26.749949	19.825874	59.451103	61.332958	38.634789
ispA	13.561328	12.272572	13.824313	13.747206	13.073194	15.258591	13.717579	17.668428	14.028626	20.221849	16.04471	14.005018
ispB	23.540169	23.475681	20.065981	18.6423	21.402876	19.773134	20.282316	25.377386	25.95849	39.519947	40.737057	33.344582
ispD	6.543971	7.984645	5.57559	6.697107	9.138268	7.51742	4.332953	6.39725	8.900423	11.852427	10.037655	7.980731
ispE	27.197485	25.288483	22.689785	34.523033	33.616455	29.582745	17.530458	24.010059	57.839401	20.945879	20.018166	20.569733
ispF	9.116232	12.872045	9.185307	8.943069	12.302477	12.049443	9.958797	10.424999	14.459808	13.424948	13.09595	8.587658
ispG	49.459641	64.802551	54.464413	49.246716	55.181412	54.377621	56.836304	62.529472	44.75436	82.031334	74.770706	66.728912
ispH	11.813015	13.261579	12.49593	19.181746	22.553791	19.332594	14.006041	16.130825	12.135302	19.787498	17.001732	12.542418
ispU	15.652701	15.009891	14.01072	18.304585	24.070877	20.372461	13.438638	16.798431	18.972626	20.611923	20.316143	16.885378
isrC	5.329109	3.88213	5.702028	4.796167	4.284758	4.912195	5.325529	4.787686	2.656957	2.60776	3.080601	2.9798
istR	2.546924	0.868708	1.519392	1.423069	0.31161	0.62636	1.992667	1.784601	2.201428	0.364286	2.161491	3.330403
istR	0.67192	2.228214	0.435768	0.275336	0.919517	1.043222	0.568556	0.361466	0.416298	0.752875	0.123267	0.096815
ivbL	827.476135	561.9375	732.283264	558.34259	504.780365	583.679932	594.82074	706.851562	1082.703003	342.550507	390.738525	488.006897
ivy	431.266052	534.714844	435.386932	608.400146	788.364197	679.748779	386.993225	479.27124	637.402832	446.270477	473.55896	354.64743
jayE	0.225085	0.362733	0.349015	0.117282	0.142507	0.267196	0.20041	0.084253	0.336822	0.497456	0.406083	0.54604
katE	20.063313	14.364701	12.31655	32.21954	38.432034	32.764229	13.514676	17.436895	31.33103	23.526148	22.319668	15.926707
katG	19.251215	18.194307	14.281468	15.325256	17.933226	16.3962	15.888321	20.434883	22.562586	20.520319	18.542482	20.870218
kbaY	0.333176	0.542597	0.386315	0.171427	0.334509	0.4824	0.516591	0.422247	0.461319	0.205085	0.442135	0.34127
kbaZ	0.454555	1.273446	0.270819	0.490823	0.439803	0.544379	0.454995	0.449574	0.5642	0.797731	1.349831	0.935809
kbl	15.671968	16.541061	13.284056	12.067638	14.046878	13.323993	14.877644	17.04088	16.504107	28.439404	27.732943	19.913548
kbp	818.136475	954.230591	884.26062	1060.316162	1113.348877	979.192871	953.590759	949.824463	432.984253	2081.431885	1987.192505	1866.843262
kch	13.284703	14.555065	14.88653	11.231234	12.662339	13.328619	11.771846	14.478349	8.689934	15.095111	14.635452	14.886846
kdgK	4.695985	4.266263	3.442245	4.473947	4.760682	5.059665	2.577897	3.814873	5.600362	4.940355	5.146876	6.613193
kdgR	20.909143	18.194588	18.07403	19.136786	19.292604	21.451303	16.367435	19.048044	18.283955	28.351274	23.762093	24.318493
kdgT	2.603394	2.296836	1.76048	1.301626	1.398407	2.538862	1.82464	1.869764	2.118046	1.407498	2.470017	1.548923
kdpA	5.113211	7.916126	5.736351	34.983913	48.472351	51.392334	4.406551	8.005144	5.637481	4.59726	3.099643	4.156772
kdpB	10.128537	14.095205	9.135518	53.730736	74.130318	77.624947	8.767877	15.199128	7.634305	6.360991	5.266666	5.920089
kdpC	11.603332	16.907244	11.343683	45.406506	62.184551	60.553429	9.918913	18.716518	9.776807	10.890549	9.717374	9.528484
kdpD	7.884711	10.284073	7.512636	17.717527	23.907995	23.926916	6.783873	10.928644	8.543123	10.239799	8.925341	8.569623
kdpE	4.247766	4.933342	3.364985	4.712219	5.920639	5.797854	3.655211	6.483868	3.212115	6.263507	5.7507	4.652761
kdpF	4.197124	5.081057	5.610876	22.187641	34.396244	37.327133	4.011488	6.317769	5.518228	3.723069	2.850332	3.996932
kdsA	31.641129	37.17865	30.85911	38.04739	44.000023	40.990772	28.931046	37.784748	32.030239	63.772846	60.804783	53.418293
kdsB	27.949667	31.503202	28.071241	24.641973	30.053032	30.711744	26.408566	29.137148	29.757814	31.622471	31.281456	27.921785
kdsC	28.048746	29.687407	26.17396	27.592722	28.15119	27.688042	28.118309	29.867861	24.62838	49.272533	38.228256	40.442951
kdsD	13.695165	13.989305	12.978423	11.343181	13.753581	12.40762	12.43253	15.355215	14.455025	23.507982	20.983917	17.026302
kduD	7.71591	9.212873	7.356818	4.171414	4.959701	3.77161	5.982994	8.02312	5.016047	3.175998	3.280272	3.542056
kduI	2.789211	1.992732	1.787852	1.803805	1.579474	2.4209	2.161582	2.261864	2.221297	3.164014	2.999781	2.681665
kefB	5.224411	4.764029	4.194869	4.602111	7.186296	6.756206	5.638126	6.66421	7.627152	9.700638	9.014238	8.617995
kefC	4.166176	3.439675	2.68757	4.964872	5.829727	5.992947	2.822098	3.519028	5.61408	6.033905	5.35099	5.372684
kefF	3.89871	5.362967	3.306492	5.051013	5.658155	8.409599	3.571934	4.324927	5.183782	9.229785	8.030128	6.067247
kefG	5.71004	4.281959	5.893493	6.4101	8.595924	8.420465	9.350999	8.947639	9.93387	18.968525	18.541933	15.324092
kgtP	87.850655	80.264091	93.513733	108.198692	126.309975	144.61824	95.816765	98.673172	154.830948	151.035019	156.530273	151.069794
kilR	1.747463	3.297308	2.894637	1.164323	1.993206	0.96283	1.781627	2.102266	3.520627	1.752663	0.96291	1.629658
kptA	11.009243	11.10241	12.740978	10.803288	16.259409	14.45364	9.191759	12.538949	12.542426	8.603607	8.112466	8.852487
kup	4.051192	4.286559	3.82393	4.931254	5.172106	5.348114	3.392635	4.689656	6.266398	11.478305	11.535741	10.091849
lacA	0.324569	0.568207	0.234477	0.054997	0.125892	0.3899	0.390891	0.439547	0.648376	0.773008	0.570429	0.451918
lacI	4.008654	4.318774	3.292382	3.93411	4.820058	5.480073	3.553543	4.357865	5.958149	10.517444	10.629644	8.124669
lacY	0.706288	0.901401	1.087482	0.309766	0.386754	0.27412	0.636201	0.539484	0.450272	0.635593	0.859881	1.044655
lacZ	0.496943	0.988026	0.396814	0.239146	0.363125	0.271877	0.405407	0.220703	0.322353	0.579919	0.516754	0.428857
lafU	1.190469	1.021598	0.71652	0.508801	0.397377	0.731994	1.576827	1.136984	0.722412	1.341668	1.786021	1.702925
lamB	1.515517	1.175899	1.490696	0.91427	1.038493	1.141955	1.500653	0.714129	1.454088	1.423178	1.21362	1.279922
lapA	75.019279	66.356293	67.319412	47.818855	46.479725	41.744522	57.847057	66.962952	44.178837	51.468266	56.519138	55.946861
lapB	15.70733	18.063942	16.998085	16.69486	17.32303	17.171337	13.552733	15.334987	14.809298	28.25024	27.325153	24.826023
ldcA	7.60238	7.425783	6.977458	5.144591	6.113458	6.367405	6.359674	6.636499	6.978267	11.53888	11.963617	9.30646
ldcC	11.737279	14.189917	10.374055	17.499681	21.498402	19.909607	10.417068	12.314899	12.388592	25.735395	23.778099	21.738832
ldhA	30.409201	38.317474	28.709908	36.193287	38.37748	33.766846	17.518873	20.634953	16.571842	21.129648	19.884569	18.347654
ldrA	44.541569	52.606163	50.032066	91.964546	86.278458	82.775734	51.977608	54.481953	60.680405	61.328003	66.144272	71.19104
ldrB	24.420959	26.209681	25.540283	40.71909	38.799286	43.242554	22.681038	28.268393	25.312382	29.321499	33.837303	34.238323
ldrC	37.835716	37.793232	38.669262	69.976875	59.953758	69.487587	38.425343	40.388851	53.590397	48.121975	51.868305	49.728207
ldrD	63.571465	71.520294	68.144402	123.577644	133.210526	121.447243	67.102509	92.717384	104.559891	77.319992	88.956764	79.067368
ldtA	134.990677	102.211555	97.128944	65.856262	58.908482	62.093037	105.866463	92.373962	65.86869	73.912949	66.705025	65.32489
ldtB	45.856308	51.283047	48.915672	73.579422	85.171051	84.076332	46.462608	54.873596	57.150723	77.607689	72.602699	64.74395
ldtC	2.611784	2.113989	1.516438	4.683039	4.630988	4.036635	1.636224	1.747235	2.141336	3.50875	3.886645	3.630939
ldtD	61.001369	54.525208	47.09359	40.641491	45.982296	40.33839	53.749146	50.710434	41.962757	58.24955	45.164917	41.038548
ldtE	115.796494	119.019142	92.119492	48.685459	55.918671	49.516792	108.893257	115.463226	50.405205	108.686462	83.032433	69.797676
lepA	13.217507	16.440231	12.510553	9.93158	11.424599	11.102551	11.481636	16.034475	14.97596	18.909824	17.241348	15.454834
lepB	39.437157	42.544495	41.147797	38.362976	39.178593	40.928978	39.302502	45.431427	53.153316	56.257938	54.009495	52.728371
leuA	17.257446	23.341858	18.600538	13.494839	16.304113	16.026955	18.466124	20.412401	6.151252	6.409106	7.56132	5.510533
leuB	23.135387	33.690578	24.482201	12.574719	17.022434	15.077072	22.510872	27.89797	5.117209	7.797278	7.107001	4.826121
leuC	43.572659	57.648914	40.533562	14.55765	21.963202	14.83511	42.50927	45.030102	6.351983	8.756866	8.402574	5.019858
leuD	105.320114	116.387062	101.06955	45.097759	60.719547	52.99678	94.107094	98.40609	22.452936	33.674458	33.852757	27.25839
leuE	6.090721	4.868276	5.863489	3.642642	3.560448	3.614962	3.98438	4.567136	2.995816	2.272831	2.13404	2.805014
leuL	62.845985	53.626167	75.332924	64.127579	52.005947	48.240433	45.232677	40.332829	85.15937	14.737764	22.719589	22.130623
leuO	4.870221	6.416705	5.840025	3.940203	2.957733	3.499781	3.977928	4.302759	2.551752	3.197754	4.019775	4.806748
leuP	87.514	89.109131	102.292297	96.394218	88.064354	104.003113	74.804695	71.644135	99.181259	99.442978	111.179054	84.986595
leuQ	103.175682	98.702408	127.629829	126.02845	144.853149	160.682831	88.415855	85.975616	114.271759	122.705284	156.962875	127.45742
leuS	19.05859	21.265247	17.585417	19.323378	22.359411	20.532795	16.929811	19.549435	27.918312	38.450855	33.954437	29.374521
leuT	54.67485	54.734318	45.298962	37.715881	44.950741	47.535797	40.415901	52.141678	43.486069	63.625553	44.335777	37.219902
leuU	23.421118	22.776012	20.265577	15.425817	18.196148	18.179853	16.224825	24.888607	19.14139	21.723991	20.439919	17.364555
leuV	71.930885	55.904613	70.858688	43.889912	35.149204	37.751812	56.353291	54.128502	42.87426	44.926151	54.28297	34.731941
leuW	108.240677	98.359787	79.225563	66.501442	84.366798	83.051735	101.85981	121.473686	100.398392	144.807861	124.19017	93.237503
leuX	121.01606	131.559219	99.359879	120.351097	77.577911	57.336758	116.527267	184.543213	5.325719	20.776163	32.566513	16.746172
leuZ	217.355652	214.612137	191.625916	144.694138	132.10585	122.42939	185.371552	213.596497	67.432388	44.745876	48.571747	38.287739
lexA	48.026058	47.974236	43.038467	27.313141	30.750938	28.676588	47.014046	50.970528	35.232441	51.174583	50.624264	44.242348
lfhA	1.266189	1.804504	1.389483	1.080834	1.059896	0.993582	1.067145	1.295178	0.993182	1.74215	1.979322	2.414998
lgoD	2.740186	3.165521	3.537348	3.316967	2.940082	3.328294	2.728637	2.823169	4.30594	4.135169	4.954065	5.528336
lgoR	12.294579	13.653955	12.478199	8.100185	9.598379	9.735591	13.314243	15.755129	8.299911	1.993857	1.364159	1.23871
lgoT	3.347489	3.189291	3.357498	2.170524	3.029765	2.232578	2.73708	3.614584	3.346417	2.240861	2.438554	2.47421
lgt	8.498197	8.803574	8.055214	7.407028	9.632984	7.786351	7.620608	9.334641	14.10535	13.444976	12.072042	9.67214
lhgO	7.978309	9.293246	7.332093	3.846965	5.922451	4.968045	8.604087	8.938427	7.50338	20.378866	16.705563	15.135188
lhr	2.144569	2.72804	1.950431	2.009867	2.305786	1.980353	1.800906	2.2364	2.571506	3.274663	3.511043	2.660902
ligA	5.772695	6.297954	5.678709	6.992185	7.973276	6.705934	5.878818	5.913445	7.960351	10.100848	10.433131	8.522236
ligB	1.876614	1.64372	1.573858	1.536443	2.315722	1.748961	1.449734	1.712905	1.934503	1.006124	0.691334	0.935873
lipA	26.031078	23.454893	23.617325	22.969915	27.943388	29.571989	18.890753	23.948109	17.933704	20.823475	25.62294	19.318985
lipB	5.6836	6.293264	5.781272	7.931071	6.965205	6.960953	6.296562	7.369913	6.384583	9.587403	11.195161	7.713256
lit	1.503675	1.494669	1.14956	2.021619	1.66562	1.732683	1.085206	1.051942	1.995169	2.465338	3.332123	3.309368
livF	4.315466	4.784092	3.844327	4.338052	5.543699	5.027957	3.889115	3.809685	4.853413	1.682349	2.637896	2.226267
livG	2.786589	3.805276	2.416334	2.176139	3.346024	2.105382	2.539477	2.274569	3.736105	1.998287	1.685422	1.644413
livH	1.576335	1.441855	1.316633	0.929235	1.056555	1.245486	1.03072	1.08324	1.200398	0.939009	0.724659	0.360341
livJ	9.249879	6.000277	5.185389	7.754289	9.333214	7.023476	4.023874	7.18423	10.076315	3.775872	4.485301	3.425807
livK	6.166472	4.433594	4.225211	4.853849	6.596294	5.227509	3.39637	4.764726	3.786025	3.120373	2.412761	4.13792
livM	3.699877	4.132811	3.140433	2.204353	2.823267	2.776102	2.749262	2.922366	2.697616	1.275782	1.22868	1.557005
lldD	4.219634	4.642879	4.274557	3.639804	3.723855	3.379843	3.452905	4.377644	4.141285	5.693195	5.742325	5.00818
lldP	1.571151	1.874071	1.722331	1.114505	1.541523	1.779699	1.877608	2.120858	1.932007	4.048016	3.371325	3.252853
lldR	3.928695	3.691926	2.773161	3.597398	3.978925	5.176808	4.686826	3.477388	5.340835	7.585964	8.302237	7.617572
lnt	9.327448	9.537086	9.130639	8.044068	9.241348	8.290916	8.727161	10.616926	10.863809	12.307184	10.539027	9.891538
loiP	142.922928	148.793137	122.583168	228.358704	288.1073	255.323242	133.530777	146.679779	138.292725	186.480362	176.84993	142.4646
lolA	36.654819	42.327389	34.275986	70.613449	97.11747	84.327148	31.833836	36.55011	61.053288	59.081032	64.87674	49.175884
lolB	6.347989	8.727883	6.795651	9.658992	11.33551	11.394474	8.138955	9.10146	10.231854	12.974481	10.954271	9.151666
lolC	4.976593	6.425657	4.7995	6.296927	5.633074	6.487136	3.488301	5.196279	8.862295	8.004641	9.16363	7.573034
lolD	4.293165	6.497806	4.655666	5.274659	5.407436	5.142982	4.148069	5.230711	8.602532	10.217159	10.339088	6.607164
lolE	15.393623	18.263748	17.281866	14.835935	15.997604	15.183593	17.295645	18.395565	21.838495	26.310423	24.68329	23.088583
lomR	1.885488	1.716581	1.761094	2.45602	2.396047	2.530587	2.626568	2.937418	2.70405	3.877373	4.604954	6.412142
lon	63.163082	79.219948	63.964928	75.40789	80.780563	81.795059	50.555294	60.76543	31.956957	48.20752	44.022274	40.566433
lpcA	34.555943	33.945335	29.712061	33.764317	37.729374	36.795418	34.1936	36.533981	40.254234	94.895302	97.004623	81.176826
lpd	54.561626	45.491852	41.28307	54.833405	70.43367	63.108414	37.040844	52.194866	48.63316	65.590309	68.568207	59.206112
lplA	3.234601	4.392507	3.113508	2.660114	3.942276	3.083081	2.929192	3.634346	7.278894	5.274448	4.203034	4.926581
lplT	5.530668	4.971281	5.210194	5.117584	4.976788	4.94185	4.875527	5.650781	7.261077	8.918174	8.679526	7.367692
lpoA	10.502447	9.938921	8.769514	10.699485	11.307139	10.511169	8.807245	10.362144	12.73679	14.044979	12.390229	12.612573
lpoB	20.795988	24.010088	21.776075	13.190361	17.938356	15.64852	22.133654	24.675249	19.249233	69.242073	55.527603	37.049774
lpp	49656.30078	53268.65625	57722.30859	80546.89844	65950.03125	70693.90625	49272.73438	45284.87109	61868.30078	50165.25391	48155.05078	51348.46094
lptA	49.347324	57.03899	44.46698	46.887032	58.774414	59.423954	45.953808	55.326965	51.385872	85.111656	72.789383	68.634995
lptB	16.798033	23.20038	17.067961	15.568164	18.366503	17.919323	20.644642	23.186365	18.373486	36.06284	32.765469	28.244448
lptC	25.686008	32.056103	21.026415	27.280052	30.430428	29.433264	24.547174	28.90703	27.625912	51.191097	45.744827	41.198818
lptD	34.657146	39.428841	31.502211	31.100409	35.532154	30.742685	33.47049	39.882248	42.203087	64.045906	59.748333	53.791775
lptE	25.151127	27.404825	23.981035	27.853912	26.32942	23.020372	21.634762	23.110151	32.098694	42.366722	39.467194	37.53978
lptF	10.45892	11.305851	9.859257	8.358184	10.269589	8.955924	9.332839	10.401765	10.16042	15.070441	12.671484	12.057597
lptG	19.946751	23.473158	20.73735	21.328365	21.06889	20.6998	20.57155	24.136148	29.31794	29.994673	27.187628	28.716843
lpxA	64.533943	68.835426	57.724838	70.640518	76.2314	71.523132	54.24699	59.084087	67.13533	59.362522	58.096848	48.798336
lpxB	10.384773	10.135014	9.329245	8.141065	9.14744	8.974572	8.017659	9.011581	10.545756	11.036054	10.814758	8.41923
lpxC	348.614716	345.239197	310.595734	361.855591	409.917267	388.974457	343.888611	391.337921	273.296997	430.982758	402.6745	325.812439
lpxD	54.009407	55.915207	51.456688	43.796185	51.736599	46.070141	45.781395	53.941818	50.128235	63.784081	58.229568	46.835415
lpxH	5.727333	6.453715	4.872367	7.799401	8.417976	7.778076	4.938782	5.800919	8.262385	10.399497	10.506215	12.385877
lpxK	8.25633	9.300108	7.814309	4.72958	5.840636	4.781695	9.180175	9.576138	10.026505	16.713442	12.397146	12.246245
lpxL	9.813919	11.157973	10.377414	5.933491	6.360915	6.49836	9.946243	12.43502	10.173638	7.525436	7.201045	6.828182
lpxM	6.822683	7.617763	6.626496	8.948972	10.132998	9.615109	6.383382	6.618536	12.30259	16.38526	15.128337	15.61995
lpxP	22.270494	24.407351	28.606859	30.793314	33.73827	33.258366	20.945528	26.503508	26.857059	26.300661	25.011135	27.230135
lpxT	2.055018	1.441281	1.286825	1.476607	1.573154	1.35742	0.914019	1.90238	3.754182	2.201778	2.247905	1.607329
lrhA	86.445084	82.169334	85.755203	80.93383	77.231949	86.016563	86.05117	86.945625	112.340721	97.198891	105.845474	123.225471
lrp	65.175743	53.108322	56.010777	66.833183	82.87973	74.601501	44.059261	56.12434	80.632904	88.849998	111.490181	99.379562
lspA	40.577694	40.573322	32.980213	40.022339	50.98917	53.896679	38.462284	49.232948	41.501724	38.279652	35.702274	31.969364
lsrA	56.23254	34.348583	29.511909	8.397026	9.23283	7.809809	55.235119	49.644161	4.225081	1.959798	1.575587	1.549142
lsrB	6.534007	4.299585	2.818518	1.029111	1.182484	1.635914	2.782748	1.848897	1.328477	1.648434	1.368681	1.591725
lsrC	23.26548	12.034668	8.495486	1.650645	2.368646	1.425361	14.734293	13.930795	1.025483	0.733042	1.404316	0.573032
lsrD	13.984666	5.269543	5.315252	0.722023	1.928863	0.862034	6.055706	4.577724	0.847066	0.875435	1.131254	0.68718
lsrF	0.835254	1.192065	0.467368	0.368478	0.41058	0.595573	0.540634	0.301506	0.269385	1.257664	1.461387	0.74577
lsrG	3.776534	4.382238	3.023917	1.419247	2.632402	2.537692	3.269968	3.243152	4.688278	4.83832	4.50841	4.110703
lsrK	10.310166	9.550938	6.400353	2.620741	2.982644	3.032021	7.178327	6.350184	2.87301	5.45847	5.359029	4.69358
lsrR	69.774841	70.595222	59.255238	53.281231	45.554516	47.480549	79.32785	84.674271	32.640221	10.959415	12.084363	10.39387
ltaE	32.873245	32.874458	23.365269	26.045046	30.002508	25.629326	24.640955	28.709303	34.259594	36.68074	30.190193	32.174633
luxS	365.359161	365.322327	352.904266	371.646149	418.901459	385.280914	335.435059	385.624329	358.138977	1226.345215	1154.69397	676.060791
lysA	6.846103	4.535812	4.670355	5.110331	7.481943	6.728856	3.046716	5.359796	5.159725	5.826324	6.268623	13.795852
lysC	25.55394	19.369362	21.778511	23.197495	33.317204	28.112875	15.88784	27.753189	10.337342	6.332838	7.781228	7.018757
lysO	1.664954	1.839106	1.460111	1.795863	1.392889	1.002159	0.945788	1.250485	2.473819	2.688795	2.381073	2.521412
lysP	9.736643	10.590747	9.716999	7.862932	8.012863	7.577632	8.89655	10.613461	12.150307	16.286531	14.740976	13.385587
lysQ	7.52876	5.777988	5.139283	2.212985	3.989734	3.21868	6.978976	7.418971	4.737577	12.085746	8.267703	6.278764
lysR	3.25801	3.39488	2.837026	2.035264	2.631335	2.558195	2.976294	3.374638	3.329468	2.223599	3.964033	2.315761
lysS	23.098829	25.318314	23.64212	23.071718	27.195528	25.179554	19.596813	23.727327	34.483334	28.915117	27.046101	21.952829
lysT	207.797989	195.004593	148.480545	174.252258	208.475739	228.387497	182.421448	208.177444	202.400909	349.64386	290.684143	228.093719
lysU	9.943811	8.584069	8.446485	9.390656	9.296008	8.877283	6.861669	7.287948	9.115321	12.779984	12.712058	11.379063
lysV	48.687992	40.397263	29.547823	34.698193	32.140785	32.53022	36.840961	46.25386	48.805141	46.014145	70.749847	34.629223
lysW	56.318039	56.226986	39.331207	55.720753	69.396385	57.858486	47.960621	73.068985	66.354858	95.716393	80.49456	75.193413
lysY	25.072149	21.977531	17.880459	18.509754	25.962608	26.162064	23.23155	31.590868	26.775763	48.402542	28.926575	27.523384
lysZ	17.985529	14.776725	10.355536	7.982082	11.952855	9.653988	15.842008	28.111763	17.680811	31.281282	26.102726	22.191551
lyxK	0.053521	0.503109	0.183801	0.250493	0.231348	0.335946	0.169989	0.195063	0.245889	0.350292	0.558046	0.514139
maa	6.954692	7.730568	7.58153	8.392775	11.657968	10.004887	7.549247	8.602319	7.265764	20.415668	16.915871	15.924035
macA	22.740068	23.658915	22.070066	28.716148	32.068451	29.425488	18.500946	19.628649	19.400362	27.691982	28.596178	25.593618
macB	7.736557	8.503263	6.742362	6.008952	6.878445	7.258673	6.720444	7.09382	6.301746	8.817651	8.861892	7.361429
maeA	14.381904	13.951272	13.477634	15.083055	16.834698	15.35108	11.190763	13.350023	18.815739	19.184921	21.030457	18.05282
maeB	11.933492	10.13558	8.648453	9.402742	12.138044	11.136296	8.739597	10.93942	10.84124	11.534911	11.218958	10.776185
mak	4.934349	5.029175	3.489729	3.942374	5.211753	4.080945	3.095592	4.110825	4.051722	6.070955	6.198012	4.118786
malE	0.793281	0.875341	0.532911	0.642923	0.815401	0.473625	0.582096	0.875292	0.892168	0.637176	0.667026	0.694177
malF	0.770589	0.722776	0.690426	0.900691	0.893748	0.712582	0.64948	1.031881	0.794489	1.170747	1.358788	1.149806
malG	1.095883	1.028249	1.412553	0.580413	0.767144	0.411975	1.350936	1.154264	0.91169	1.149529	0.606209	1.190218
malI	4.559568	6.486322	4.872983	3.022007	3.211381	2.948603	5.268629	5.134082	3.308828	3.852993	3.749165	2.334529
malK	0.832833	0.312542	0.344372	0.452023	0.54476	0.431136	0.298301	0.298711	0.85569	0.175145	0.19345	0.191725
malM	5.043357	7.147367	7.152571	3.765646	4.131203	3.990186	6.207172	5.638644	4.754942	7.40368	7.898092	7.897452
malP	6.271463	6.731079	4.425527	4.74883	6.336235	5.421179	4.257504	6.231023	7.348218	7.77018	6.989414	6.151793
malQ	5.499459	6.425631	3.673252	4.53048	5.249067	4.048096	4.32025	4.987394	4.718381	6.176649	5.956118	4.779584
malS	0.905801	0.972842	0.66151	0.734948	1.040608	1.001699	1.132881	1.058627	1.125415	1.624663	1.369947	1.450043
malT	61.971539	51.16378	48.683804	32.960239	39.235363	34.027622	37.29567	38.825287	31.360882	13.177036	13.712975	13.583303
malX	3.880456	4.271439	3.262263	2.876797	3.341726	2.819777	3.204333	3.438876	2.898677	3.844174	3.760698	4.416567
malY	5.861842	5.518351	5.533168	5.173504	5.407411	5.430552	5.285967	5.763705	5.235422	7.976546	6.810326	6.373238
malZ	3.417366	4.357598	3.405653	4.898302	5.389185	4.746781	3.807264	4.087159	5.421238	6.577627	6.443331	5.85322
manA	24.544847	27.561117	25.739241	37.00798	39.762016	34.688816	19.430614	23.560143	29.985529	29.460361	28.529226	27.170042
manX	55.105858	46.526867	41.690701	56.995098	54.834404	49.960171	35.489269	41.032471	54.581741	41.523266	39.462845	36.674461
manY	24.643244	24.002626	16.234352	17.187922	21.177437	19.056538	16.123518	20.660009	25.719606	31.282549	25.293871	19.824146
manZ	34.044361	30.787001	28.100769	16.116972	22.42872	18.384373	27.243931	31.653151	35.30513	40.45372	29.774958	29.134283
maoP	192.609192	221.250687	194.631699	352.2146	282.140411	289.89444	147.59021	177.84053	358.933136	267.524994	271.806519	339.615936
map	148.482315	153.871048	128.68689	175.989258	183.537048	154.785767	125.916214	147.460403	150.287766	164.638794	173.970871	172.088791
marA	25.632484	24.934401	17.335051	54.011459	73.13871	75.086098	7.600561	13.096378	16.443336	20.285612	22.269627	22.464645
marB	12.107776	11.411489	10.474303	21.626797	28.184738	35.5284	7.070736	12.522308	18.209686	20.012396	20.874382	19.407524
marC	18.331257	14.823064	17.003977	16.739967	17.343838	19.060257	16.817633	19.637814	15.360836	45.357746	32.081844	39.505318
marR	9.56426	7.388463	5.852834	22.218632	23.649145	30.664465	3.748026	4.333725	5.241782	7.748403	7.658788	6.152294
matP	52.490566	58.7066	54.539803	64.324615	64.879662	56.644463	49.008892	51.591682	64.749947	69.048599	81.767784	65.782951
mazE	41.258797	35.303871	30.05953	37.670513	39.893715	35.285244	27.869957	29.457943	38.288834	54.888607	55.755959	53.626781
mazF	15.55801	16.74827	15.646507	15.637281	15.948481	15.192073	12.862927	13.876399	15.11892	17.987083	19.178156	19.685658
mazG	24.683231	29.760698	29.302038	27.881527	30.04533	33.537315	29.863333	28.045692	22.867115	49.88002	52.865452	47.749569
mbiA	0	0	0	0	0	0	0	0	0	0	0	0
mcaS	15.20022	13.486375	12.967139	8.046667	7.322215	5.405854	11.834746	8.423347	17.57358	9.541584	7.365413	11.797136
mcbA	231.812469	239.102356	253.458328	127.806976	142.078613	135.296173	318.717377	275.263397	93.420486	267.528687	216.164246	227.029922
mcbR	3.694389	5.600678	4.717455	2.979235	4.129452	4.479238	3.737062	5.04959	3.14274	13.435791	12.334339	12.510118
mcrA	8.142808	9.262173	9.214596	8.88276	7.229192	9.333192	6.510983	9.96214	11.473044	11.874525	12.412602	16.808048
mcrB	3.534751	3.413883	3.567185	1.748176	2.438956	2.156335	3.219432	3.021796	3.142798	3.486823	3.774322	3.52101
mcrC	0.691004	0.748361	0.411226	0.270352	0.6482	0.568202	0.372269	0.440941	1.099381	1.036062	0.736936	0.846402
mdaB	11.235058	13.659204	11.051293	12.965445	15.838629	15.661494	11.304165	12.748386	9.531784	11.512417	11.857296	10.517658
mdfA	7.445268	8.546617	10.010872	6.080338	6.981722	7.013682	9.423575	9.802895	7.602603	17.576462	16.732203	14.077947
mdh	44.405067	34.596111	29.935156	34.241856	41.769844	40.583805	28.228373	37.849247	44.371712	62.766457	64.528351	52.643417
mdlA	2.958579	3.734878	3.168044	2.433275	3.41836	2.988522	3.183288	3.331077	4.514803	6.932246	5.328515	3.97262
mdlB	4.456367	5.050134	4.463835	3.266255	3.704579	3.744335	4.085588	4.665898	7.097348	6.119246	5.3178	3.928425
mdtA	3.922632	3.989821	3.575817	10.843992	12.882179	15.32003	3.960935	4.627991	4.343762	8.771906	8.372818	6.749316
mdtB	3.459643	4.287744	3.509191	8.648173	8.998497	8.79961	4.055523	4.737523	3.743425	7.355243	6.470203	6.913918
mdtC	3.199254	4.399951	3.078126	5.927599	6.398887	6.510297	3.135714	4.30865	3.619794	5.939301	5.271629	5.689532
mdtD	1.937675	2.563282	1.879173	2.936004	4.321831	4.105482	2.204345	3.147648	2.295823	4.615382	3.679249	4.867323
mdtE	18.344982	19.22398	16.730818	12.712663	14.227462	14.148078	15.034023	19.651508	11.144518	7.719419	5.584105	4.710328
mdtF	26.736492	27.197933	22.164869	16.044432	18.267628	19.206144	20.770369	26.660923	21.824572	9.483599	6.94363	6.354951
mdtG	2.129529	2.053383	2.447463	1.174707	1.821439	1.451845	1.577419	2.006562	1.589049	1.674405	1.591624	2.396465
mdtH	5.654181	7.323254	5.40793	5.32957	5.926014	4.662584	5.413861	4.834416	4.715244	5.740184	4.464984	5.861293
mdtI	1.915229	2.13039	1.982487	2.084549	2.667339	1.615163	2.024812	1.608197	2.095439	3.973731	3.645986	3.250561
mdtJ	1.014688	0.4507	1.101688	1.155608	0.973423	0.806993	1.168715	0.8019	0.385937	1.176767	0.807807	1.335947
mdtK	5.766217	6.799007	6.802582	4.978393	6.337036	5.772593	5.876819	6.897974	7.119864	12.28263	9.31082	9.738117
mdtL	0.664	0.755874	0.321424	0.450159	0.40982	0.357897	0.90663	1.056476	0.565814	1.000608	0.783392	0.772623
mdtM	4.03068	5.069776	4.766223	1.821338	1.314199	2.027228	2.98196	3.165216	1.906612	2.271623	2.004497	2.790266
mdtN	0.848065	0.914281	0.699477	0.943762	0.670839	1.009414	0.689509	1.151811	1.017721	0.610461	0.889923	0.614954
mdtO	0.339141	0.367899	0.373564	0.382158	0.347861	0.404873	0.32125	0.349357	0.436949	0.353263	0.588716	0.467764
mdtP	0.351002	0.464703	0.170027	0.240671	0.388183	0.458421	0.196451	0.308927	0.20227	0.242795	0.421833	0.45664
mdtQ	0.317817	0.719081	0.202607	0.277903	0.289527	0.402616	0.385144	0.331259	0.166908	0.277519	0.622405	0.719061
melA	2.063597	2.194935	2.354344	1.269461	1.355048	1.065861	2.812633	3.807124	2.321116	3.287796	2.505574	2.364462
melB	3.264797	3.586872	3.402861	3.508425	3.65958	3.673498	3.031685	2.985724	3.663103	6.069004	6.716959	6.039313
melR	65.438507	67.492332	60.618816	44.61306	49.926071	46.031158	57.300137	67.437729	44.093811	11.404083	10.136504	8.702216
menA	1.853342	1.6364	2.013547	1.407404	1.100307	1.146625	1.611417	2.215281	1.708016	2.115687	1.616012	0.957353
menB	20.169863	19.770899	14.458781	17.345304	22.853668	21.048071	15.943244	20.347914	20.960695	26.689655	24.032677	16.80138
menC	10.248549	10.457794	7.23011	8.571854	10.841473	8.305401	6.89571	9.746641	9.094319	12.172379	10.072519	7.822028
menD	5.714341	7.361479	5.096088	3.886363	4.389899	3.802932	4.737629	6.03818	7.259236	7.309602	7.283239	5.237664
menE	3.3534	2.932648	2.848114	2.890024	3.501343	3.064599	2.86883	3.267367	4.191486	5.385387	5.034156	3.224137
menF	8.873537	10.344745	8.180432	9.619706	11.21538	9.881172	8.276217	10.231387	11.389866	20.350885	16.387222	13.445556
menH	5.209241	5.196801	3.218779	3.238426	4.07877	3.516335	3.539802	5.211336	5.562848	6.428787	6.732018	5.92377
menI	16.506151	18.326391	16.020193	18.810837	17.382927	18.351418	15.795003	19.377043	66.246422	21.005056	22.200794	17.134022
mepA	4.997972	5.660495	4.333262	4.53343	5.624992	4.574449	5.510859	4.610601	6.722427	9.872595	11.388248	7.326823
mepH	10.475271	9.585385	11.960358	7.418825	7.707244	8.340516	10.728418	9.432316	6.959465	14.652555	14.46106	14.649047
mepM	7.666569	6.932156	6.767394	4.406352	6.064744	4.882917	7.176174	6.858668	7.855552	8.008951	6.586509	6.777074
mepS	33.207554	24.141172	28.866247	27.914333	24.740725	22.987768	20.008963	26.030029	19.122858	12.505409	17.742575	14.833469
metA	11.227427	7.70552	6.619521	8.328041	8.446313	7.345249	7.66526	10.510751	21.354599	126.225037	161.554581	285.708344
metB	7.475008	6.643546	5.037571	4.632908	4.818326	4.936222	5.109457	5.569726	11.446977	58.622707	82.241402	230.295547
metC	12.594212	10.678792	9.299889	11.037287	11.843097	9.986197	7.995327	9.758184	15.698068	39.474041	54.696037	107.737526
metE	38.169903	34.050125	28.057415	24.134577	29.673431	28.407766	40.123596	50.658463	97.835152	213.031525	253.454773	389.397156
metF	14.866352	11.298679	9.488161	8.185695	9.553946	8.461843	10.950726	12.486761	29.296846	214.955521	284.881317	798.975769
metG	6.292983	6.821099	6.232012	5.937172	6.912737	5.495775	5.608436	8.688471	15.037176	11.626643	13.044153	12.399743
metH	12.121394	10.686464	8.239509	8.785397	10.820002	9.340658	7.164657	9.231713	16.389849	12.545775	12.685395	11.024019
metI	8.480404	7.89609	7.703773	6.417659	7.191733	5.708477	7.294073	7.813184	16.117035	58.884285	72.881363	170.132675
metJ	49.585606	41.724953	36.95681	38.718567	37.400642	39.410858	30.30401	41.912586	57.515656	305.184113	363.017395	816.514526
metK	48.893726	26.351408	27.610006	30.594416	27.718443	28.740505	30.102001	41.33987	63.661709	303.189789	344.892334	444.489441
metL	24.060076	25.369547	17.488623	23.610741	22.353802	18.072405	16.132336	22.151581	29.88892	140.902679	162.280777	264.87912
metN	6.21946	5.960597	5.461907	5.523099	4.364395	4.526625	6.259848	6.058509	6.870605	51.009922	69.06514	140.886612
metQ	69.550026	54.067986	48.028629	57.191185	64.198891	53.294598	42.351738	52.56184	125.585312	399.58548	499.46344	841.770508
metR	3.422853	3.35132	3.310411	3.329754	2.751354	2.952724	2.007253	2.4635	3.662871	24.211914	34.528404	69.835655
metT	90.446167	77.414803	65.386726	51.117691	65.114067	74.025841	90.637085	95.865746	79.975182	128.113129	108.096184	85.225281
metU	35.715191	39.295612	31.754652	25.14143	27.92004	32.312801	34.785709	50.53083	37.610687	67.607002	57.857872	39.17297
metV	38.236935	36.433064	30.680319	9.90188	9.353043	10.968415	30.147844	39.962902	21.584929	24.704378	20.679625	15.230252
metW	128.217834	115.247231	105.062309	37.940891	35.837154	34.550808	98.693489	132.028107	73.219109	74.521049	75.850555	48.857811
metY	70.685677	55.16708	51.088367	14.231405	16.804859	11.882725	52.82481	56.878345	28.879364	20.755283	22.646261	14.384085
metZ	73.358673	68.078026	63.399063	19.922106	20.105991	16.581295	54.604374	73.395065	43.766731	41.740902	42.147305	27.614016
mfd	9.200057	12.764567	9.139838	9.227526	11.422837	10.038719	8.382785	9.850125	6.395286	8.883938	8.744023	7.376039
mglA	1.05787	0.94997	0.483197	0.485838	0.592387	0.635679	0.672225	0.489863	0.715834	0.539763	0.800407	0.861834
mglB	4.811769	3.858828	3.929847	2.166352	3.045279	2.096477	2.51746	3.12704	2.533292	2.088511	3.01963	2.631576
mglC	3.284128	2.093215	2.055707	0.859448	1.138142	1.112281	1.020935	1.046141	2.011361	0.717691	1.017369	0.887083
mgrB	192.357635	197.737045	245.031631	316.860535	301.153381	331.858948	161.052765	148.85466	319.476318	116.769539	112.483727	118.982803
mgrR	23.806488	23.156733	30.722084	18.834831	14.738523	17.448948	20.983675	21.750124	16.200144	12.487556	12.483057	14.008728
mgsA	147.868927	152.364029	129.81781	181.997437	188.694427	154.820831	110.125198	128.876907	143.613281	221.621902	256.960388	222.530411
mgtA	7.061121	6.411614	5.027199	4.139974	5.056367	3.53257	5.082339	4.573129	5.21359	4.049084	4.335876	4.047042
mgtL	1150.281616	859.619507	918.990723	840.973816	943.708435	854.878296	730.399963	666.090149	774.899597	350.992706	334.850067	342.00351
mgtS	7201.091309	5473.332031	9090.292969	7572.467285	7535.172363	8080.152832	6116.320312	4250.403809	12867.81738	3870.021729	4888.899902	6878.193359
mhpA	0.142834	0.280863	0.058945	0.249291	0.058701	0.22007	0.062604	0.014549	0.197276	0.431227	0.411402	0.156001
mhpB	0.071027	0.43247	0.132589	0.192244	0.13359	0.198479	0.186522	0.419237	0.349642	0.389985	0.318049	0.442614
mhpC	2.122091	2.231876	2.449452	1.88856	2.175428	1.789405	2.591588	2.674125	2.226404	4.690817	5.445529	5.317095
mhpD	2.974318	3.809154	2.991227	2.168765	3.450856	2.724519	2.231273	2.829556	2.446359	5.05268	4.401786	4.366434
mhpE	12.197208	13.7008	10.646643	7.289546	9.941308	8.588611	8.996525	10.450607	10.733627	12.499995	13.976796	11.197248
mhpF	3.485691	3.718329	3.343342	3.729247	3.952947	3.537745	2.881724	3.865023	3.358677	6.189412	6.217409	5.062611
mhpR	4.493007	4.606124	3.421052	4.364056	6.019587	7.826515	5.253578	6.275235	7.419985	21.908428	21.533049	18.59621
mhpT	2.56252	2.355244	1.922296	1.235226	1.6037	1.561839	2.216995	1.969985	1.709441	2.632452	2.666433	2.098774
miaA	69.59021	74.239861	58.621471	69.500572	71.896515	66.901237	54.808235	62.120861	45.970634	70.101212	67.831253	65.87323
miaB	12.722363	13.35766	12.621442	13.954978	14.104052	13.981517	12.546744	13.252159	18.143654	21.366274	20.027645	16.388241
micA	109.350121	119.778587	127.789169	151.269684	152.184021	165.063599	108.633408	108.22364	79.520241	127.720482	113.506081	112.315269
micC	0	0	0.349307	0	0.091894	0.138981	0.130674	0	0.200063	0.333998	0.262523	0.230671
micF	4.377986	2.04364	3.831423	3.746706	1.355413	3.00007	1.37666	3.083659	3.994566	7.977836	6.578156	7.111732
micL	131.798447	126.829941	143.251007	78.785988	59.169762	68.507927	129.718933	127.676155	38.879143	50.297688	43.792576	44.648727
minC	25.475435	22.96188	22.224483	16.976685	20.574949	20.838139	18.368507	23.821171	28.209101	31.332014	29.760767	26.182146
minD	36.903088	40.250656	35.224045	38.461628	47.92989	42.092144	28.902821	40.449661	41.182827	45.482182	45.263294	37.909893
minE	55.508236	61.039959	56.552929	63.18507	70.032196	70.712425	47.429722	50.732887	74.399429	82.121429	83.19445	74.782074
mioC	17.298885	15.644201	12.622473	20.002338	21.063396	21.103659	15.575463	16.686085	19.802511	29.593204	34.653992	25.710051
mipA	13.467992	9.683078	9.894848	10.20888	13.651117	13.116496	10.085653	10.468854	27.530375	10.459741	12.277112	8.238693
mlaA	22.627705	17.991331	15.884222	20.236914	22.061512	20.955833	17.881193	21.104738	23.089128	55.273632	46.564732	50.478115
mlaB	92.356606	105.136116	91.131615	116.188667	145.102325	130.316498	94.249046	98.161682	154.137848	92.137367	88.4422	77.959175
mlaC	57.180935	73.542969	59.301861	77.327209	106.942551	90.195816	72.410095	76.490753	118.773514	80.020836	65.378075	59.618786
mlaD	11.450956	13.739591	8.650616	9.991862	12.041541	9.554629	9.417061	10.366879	12.131946	15.12853	11.098494	11.885608
mlaE	7.320119	7.430119	4.933179	4.748547	4.802081	4.830442	5.497162	5.834187	5.957237	6.636395	6.007293	6.83452
mlaF	24.844959	21.723894	18.074146	28.207783	31.060575	24.220808	19.26984	18.694939	19.658585	20.615057	21.122702	22.272076
mlc	22.338779	19.69062	18.387169	9.871784	10.159339	7.419783	13.542347	15.454762	9.256319	8.698414	10.277601	7.769372
mliC	114.246925	142.644669	128.887756	305.59021	316.685333	294.1297	113.421432	137.828476	227.808075	145.414993	131.111023	137.649704
mlrA	31.419186	30.449398	29.071218	28.593559	27.233521	24.438133	30.449783	35.558243	33.439034	80.060661	80.327103	57.573586
mltA	11.948868	9.41903	8.735499	10.862938	10.397229	9.898545	8.412171	9.126327	14.205214	12.846292	12.224586	10.662778
mltB	2.082557	2.024022	1.523755	2.070286	2.089567	2.071085	1.598902	1.910552	2.941711	4.16257	3.398108	2.280277
mltC	3.478512	3.979279	3.344226	4.68431	6.839024	5.082781	3.45431	4.371056	5.447738	6.450873	6.692177	5.458126
mltD	37.517345	36.453598	36.32761	24.33083	25.723515	23.786341	33.290607	39.374771	30.361307	21.363182	17.604046	15.162787
mltF	1.995192	1.868837	1.689061	1.408081	1.768228	1.684202	1.514124	2.046722	2.310495	3.290045	2.933703	2.520504
mltG	6.218112	6.416682	5.23714	5.366165	6.013579	5.175107	6.03588	7.285625	6.401719	9.737447	9.005851	7.392632
mmuM	20.677998	18.702478	15.314816	10.281546	11.544304	9.167609	13.008926	14.447656	13.316991	21.486931	33.850735	75.717377
mmuP	3.469376	3.659982	3.586758	2.07337	2.772702	2.209735	2.217504	2.567566	3.658926	12.42271	18.88501	64.184235
mnaT	23.545424	25.438808	25.499914	37.600613	43.993736	41.34026	21.484131	25.818886	49.048946	81.628654	88.791801	83.986656
mngA	0.085566	0.392602	0.227268	0.147153	0.106397	0.142642	0.153016	0.096739	0.046977	0.09296	0.284588	0.09506
mngB	2.030441	2.073317	2.480327	1.559006	1.751669	1.514993	1.692806	1.82583	1.813834	2.074702	1.980789	2.335515
mngR	4.616362	7.22291	5.966306	5.628184	5.996456	5.950153	4.463731	4.560162	5.946676	5.446291	5.727636	6.802551
mnmA	7.038489	8.206266	7.150445	7.410161	8.043802	8.462385	8.074162	10.384668	12.784313	16.493578	12.675696	12.775191
mnmC	4.682647	4.27217	3.307273	4.625107	5.022709	4.155322	3.680465	3.914	6.812593	8.368965	9.542653	8.492188
mnmE	4.448371	3.81296	3.386322	4.09372	4.829921	3.487124	3.575529	4.001832	3.649161	7.636442	6.60895	6.533426
mnmG	7.821538	7.05964	6.316689	4.29557	5.557368	5.144327	6.563463	7.815314	5.069147	6.698966	4.772087	3.387164
mntH	7.13546	5.983585	5.872734	6.774899	9.1364	9.708428	26.779392	25.325279	31.498001	74.982529	70.117096	62.963146
mntP	2.268805	3.606925	2.836756	2.725612	2.890919	2.360868	1.41875	1.533062	1.407973	2.083742	1.293011	1.505372
mntR	9.231319	12.839662	11.419987	14.023363	16.643427	15.703019	10.347302	12.162356	18.61632	28.891251	28.669159	27.039406
mntS	208.424271	150.048141	199.662521	395.854919	317.52243	345.414032	1416.167114	1017.450623	2944.224609	2715.378662	3136.381104	3460.241943
moaA	33.110817	36.604065	33.653809	24.866224	31.754005	25.726263	25.593603	29.867718	27.081516	90.725449	89.854622	79.401756
moaB	67.143478	98.04303	63.90097	101.516541	115.527214	103.682327	55.073528	69.308937	69.539581	234.955643	220.999496	171.155273
moaC	46.872173	68.417328	42.658943	57.438732	68.758385	55.253773	36.092674	45.038544	37.207829	112.778358	106.090942	82.861649
moaD	48.527699	58.070797	40.22887	54.797516	56.496571	49.934238	34.84457	45.195763	38.348335	57.161495	65.107086	50.79874
moaE	23.556993	36.538181	24.630209	28.522505	36.654606	28.676857	22.8505	30.581377	23.68766	53.574062	49.942581	41.93008
mobA	4.866679	6.549452	5.707543	5.669986	7.305377	6.010885	6.250503	6.231107	8.998718	8.647705	8.788795	8.255449
mobB	2.466937	2.459213	2.407157	2.323407	2.599259	3.011334	2.591829	2.279356	3.289226	4.175632	4.981787	3.077019
mocA	17.203091	14.213621	13.976275	5.933211	5.966502	6.180728	11.624391	10.900709	5.10534	4.736962	4.577442	3.826555
modA	5.89879	5.581596	4.966655	6.126864	6.658337	6.295988	4.775421	5.401093	6.067251	5.617857	5.480519	5.381288
modB	4.191616	4.715695	4.410641	3.475171	4.291561	4.347849	3.916723	5.028172	4.919522	3.524669	3.861667	2.906967
modC	2.124714	2.803492	2.614128	2.826722	3.233908	2.472867	2.032466	2.251096	3.247636	4.100486	4.382766	3.105613
modE	6.233028	8.220794	8.982649	8.238458	7.997162	10.372937	10.924255	8.742916	8.964267	12.535495	14.055993	11.887754
modF	2.812217	3.568878	2.959057	3.658717	4.676864	4.17411	2.905964	3.232831	4.016607	7.707511	7.962248	6.750622
moeA	5.538606	9.723951	6.791804	4.824269	6.214491	4.080772	5.479496	7.367533	5.672037	10.232968	8.273056	7.899051
moeB	9.273861	14.219366	12.705933	9.782254	10.729004	9.676564	7.040518	9.475707	9.833914	14.021955	10.969886	10.050653
mog	26.233204	28.516075	23.029699	26.610775	28.605911	20.881718	21.014782	20.444105	24.831676	20.934433	22.07844	24.286434
mokB	29.964493	26.338427	23.88166	34.492882	36.686169	35.736794	28.140282	34.884773	40.61879	38.024761	40.840328	41.17942
mokC	28.365833	25.330387	23.638512	25.321478	15.262362	15.086303	23.544306	24.128052	14.033796	10.701251	10.107524	15.292332
motA	0.715767	0.409321	0.296874	0.265462	0.483883	0.358686	0.308687	0.332144	0.16028	0.239156	0.321748	0.355055
motB	0.535144	0.786961	0.543453	0.384976	0.320437	0.240222	0.434317	0.39855	0.264436	0.398639	0.482658	0.430821
mpaA	20.708858	21.198139	19.940838	25.693659	27.571413	29.09911	19.912802	24.887592	22.484314	37.057076	33.68924	30.149052
mpl	17.829544	15.905664	13.636022	17.10783	20.626526	19.980478	12.357241	16.74567	21.718752	20.71693	24.204597	19.012665
mppA	6.207573	6.476876	5.811253	4.752448	4.52751	4.167464	4.601508	5.607423	6.10916	9.857812	10.388596	9.963925
mprA	11.441814	10.136223	9.473407	22.208544	20.853937	27.957521	8.560162	11.72752	11.036511	11.498425	13.277469	8.446839
mqo	4.712169	3.798695	3.703399	4.382429	6.44168	6.553546	3.441758	3.856916	3.371081	3.907618	2.905412	3.000544
mqsA	77.102097	90.745346	72.553146	54.334515	60.38913	59.1399	74.599983	75.245987	50.938625	106.488419	108.329773	105.056129
mqsR	185.298645	220.082458	182.996124	148.902145	156.186401	159.628952	215.860748	194.267807	96.961792	247.576447	262.033875	330.978271
mraY	24.369915	27.580406	20.303041	21.483873	26.985418	21.401815	19.587046	23.841312	27.64349	27.086557	27.063515	25.745146
mraZ	212.963409	204.328247	192.27652	172.129257	167.886612	171.842636	180.945801	232.793976	162.773148	212.136719	208.678894	209.163666
mrcA	3.121756	3.530141	2.12825	1.704105	1.983074	2.411956	2.808447	2.624697	3.400022	4.239113	3.608787	3.128161
mrcB	11.499116	11.411794	9.809715	14.533846	15.743079	14.241962	9.916154	12.052636	18.562366	17.939219	16.272411	14.966412
mrdA	6.18748	6.404265	5.575484	5.273667	6.107431	6.49966	7.581521	7.836158	10.951112	14.4466	11.643231	10.415009
mrdB	9.02891	8.895066	9.026505	8.214603	9.617862	8.407343	8.518099	11.195406	17.160341	13.8276	10.754487	10.341033
mreB	30.018955	27.206249	25.154257	25.632271	31.253281	27.726461	24.824825	31.10533	29.762997	38.12421	35.216572	29.856092
mreC	7.049251	7.74051	6.089022	5.865094	5.987786	5.34549	7.817994	9.286406	10.655618	9.9679	6.806135	7.371042
mreD	11.569264	10.814487	9.425211	7.023186	8.494482	9.381648	10.218849	13.218203	13.098108	16.496181	14.640481	15.04567
mrp	29.798773	29.63043	28.848497	27.247196	30.961796	26.553734	28.621666	33.192127	45.366138	60.868576	61.966045	46.15345
mrr	4.526498	5.475944	4.744773	6.688496	7.363683	7.422636	4.97513	4.400232	5.758974	8.510966	9.831215	7.409561
msbA	11.036772	10.082543	8.926708	7.252388	8.267368	7.220781	8.780444	11.39433	12.809948	13.693933	12.496115	12.782288
mscK	7.810121	8.743619	7.62181	10.741168	11.09769	9.747478	6.876468	8.573174	11.556415	10.592625	10.746102	9.493619
mscL	192.855011	223.227142	198.473404	231.446945	228.877853	196.099228	223.70166	214.112991	184.733215	569.86731	567.974304	555.023499
mscM	3.342701	3.262556	2.892538	2.69221	2.868945	2.467927	2.618395	3.655116	3.789067	4.533185	3.30243	3.375254
mscS	179.333771	188.411148	160.456909	148.056747	156.587189	145.37674	120.177078	148.559448	100.305191	85.087097	88.206879	83.561584
msrA	26.454887	26.234568	21.616983	20.595583	23.533344	21.342501	23.65457	26.698441	27.437912	41.777733	36.514015	30.018852
msrB	21.812662	23.476686	16.545685	18.440697	30.71904	27.393032	19.807611	28.093287	60.944614	119.329689	134.495163	110.279724
msrC	47.328735	37.962765	41.570663	66.571838	68.152237	64.407486	30.459772	40.476025	55.332993	144.563431	166.898911	146.890518
msrP	42.44952	39.825817	33.476334	28.011873	25.038651	29.863195	37.412769	42.125416	33.44603	66.715996	62.155521	64.166512
msrQ	5.574095	6.513138	5.106455	6.30221	6.7845	6.783982	5.403141	5.786914	5.259755	18.213314	18.615252	15.20519
msyB	224.485687	206.669205	178.973221	188.403473	195.265518	212.578995	210.631927	231.845093	578.915894	358.672394	340.941101	298.489685
mtfA	55.575802	43.244877	43.247349	30.043024	38.077656	31.66633	38.59045	39.11422	32.896389	21.514235	22.165913	17.648279
mtgA	10.867457	8.365697	8.28949	3.555843	5.304233	3.858965	6.391767	7.356997	6.414516	5.112171	5.416389	3.972629
mtlA	34.817131	27.565273	19.581621	12.213278	15.865332	11.50481	18.453478	19.932686	9.536232	13.35362	11.641896	11.622342
mtlD	38.499619	26.850407	20.113438	9.999604	11.915822	10.197118	19.01309	18.043741	11.970846	21.384731	18.530703	14.509462
mtlR	88.175507	75.233276	66.214859	36.093395	42.360615	38.358345	80.114769	74.146187	30.62151	59.765751	46.850124	50.231243
mtn	48.786263	50.758595	46.607746	56.96513	64.118759	60.292683	40.004093	40.67873	50.254978	79.931732	83.857147	72.620003
mtr	9.92477	9.810456	7.795094	8.028829	12.842498	10.520742	13.897649	13.273745	557.125488	54.300434	28.201742	19.809492
mug	16.688526	20.914055	14.222758	16.11891	17.863087	15.534072	17.999071	18.140606	22.884407	54.418453	54.572617	41.609703
mukB	9.364883	9.549474	6.93993	10.346272	12.578397	10.546791	7.328493	8.417233	13.962034	13.823403	13.679645	11.255259
mukE	5.610873	7.738569	5.616663	10.760382	11.412889	9.708298	6.120552	7.274271	10.742682	13.36578	12.132452	10.838716
mukF	5.936578	5.345538	4.567657	6.688398	6.235488	5.148821	4.06068	5.891009	7.751046	7.832198	8.808033	6.213038
murA	11.081219	12.078885	9.22077	10.183139	12.124823	13.100528	7.917018	10.474409	15.653715	14.019837	12.943932	10.648948
murB	10.355737	12.632275	11.190104	13.108682	15.437603	13.521164	9.195419	10.653214	13.823477	17.085775	16.343817	15.797792
murC	28.671474	31.054218	24.4699	24.80127	30.025265	26.263918	23.78385	31.463217	30.347374	43.407707	40.015678	35.837685
murD	33.417858	35.361485	24.774544	35.373234	41.548962	36.097771	23.728731	33.262695	39.830467	40.417377	40.388321	34.453136
murE	35.511364	41.074303	27.026165	34.763397	39.924576	35.438705	25.511711	34.746891	37.184547	50.935974	49.705025	47.917538
murF	28.209742	27.691465	19.773535	21.630463	25.670034	21.42938	18.273207	22.644163	26.964903	28.368029	26.080879	22.582367
murG	20.590652	25.424738	20.287386	21.97957	26.470074	21.345854	19.186287	23.632309	29.9723	30.565321	30.456936	28.956812
murI	19.442926	19.938406	16.652136	18.334728	19.21957	18.135614	12.452063	15.091784	20.957167	14.614133	14.103099	13.182978
murJ	2.985014	3.193087	2.827024	2.088002	2.264742	2.127608	3.148741	3.151489	2.92702	4.863665	4.769677	3.642008
murP	5.539883	5.640769	3.147616	2.230222	2.698959	2.451281	3.374929	3.691582	3.288648	1.505689	1.811278	1.566602
murQ	23.980991	17.322582	12.325364	18.130184	17.684858	13.989188	13.693654	14.437497	15.73627	4.495952	5.114241	4.300735
murR	3.321758	2.500422	2.885136	3.7542	3.126713	3.015116	1.914749	1.90778	2.04575	1.427906	1.858214	1.329869
mutH	3.185425	4.413373	4.014977	2.618716	2.3106	3.870346	3.914842	5.202657	2.80712	3.83329	3.540764	2.323158
mutL	13.693981	15.301129	10.845442	25.408148	27.799597	22.492453	10.306591	12.537389	17.544497	20.478735	20.320354	18.229536
mutM	6.172173	5.887385	5.237836	6.258178	7.024467	7.546715	4.453743	6.010163	2.222822	3.574965	2.655382	1.901729
mutS	2.011034	2.217314	1.768959	1.216665	1.804565	1.137751	1.592547	2.268384	2.620976	3.18287	2.505322	1.824545
mutT	3.55303	3.924575	3.580298	3.531337	2.863881	4.219417	2.904306	4.477123	3.854635	3.766876	3.868968	4.238594
mutY	19.615458	20.343678	19.792011	34.990852	38.260014	42.739899	25.256849	29.03824	38.000874	51.756779	46.510559	42.529408
mzrA	20.64156	19.298426	23.690273	21.488552	22.687147	22.675262	21.430952	18.346529	22.170362	29.19796	29.431593	27.442549
nac	24.176554	13.250094	23.472292	14.992046	15.289262	10.426059	11.876959	11.908959	10.715702	9.764501	10.01879	15.523985
nadA	6.763848	7.053934	6.543348	5.446497	6.610193	5.814868	5.395097	6.750581	6.945738	8.669942	6.913868	6.164335
nadB	2.242511	2.418751	2.042891	1.99051	2.47296	2.33338	1.719681	2.387256	1.448249	2.375324	2.659305	2.444623
nadC	9.348851	8.225651	7.706042	11.254843	11.909103	10.271898	6.926924	8.445474	13.769299	14.363678	16.804762	16.219595
nadD	5.242318	5.658686	5.488287	4.987215	5.43237	5.019043	5.797122	5.577339	7.887623	11.706179	8.685625	8.548637
nadE	27.555002	26.693195	22.984125	24.118511	30.248182	24.081696	19.591997	25.670235	29.241064	36.924736	37.842037	33.506107
nadK	8.609898	10.299109	9.254536	8.323495	9.784008	8.009389	9.972378	11.442791	10.609248	21.313744	21.206808	17.525646
nadR	35.647808	38.996433	32.125916	23.825632	24.138109	26.495186	36.330917	34.113289	30.452257	44.894836	41.075703	37.740719
nagA	23.26771	24.525013	22.257528	26.300867	28.146305	26.375542	18.456409	23.598612	28.097151	36.199436	34.655373	30.475208
nagB	14.855494	14.814283	11.3524	17.48947	21.639349	17.958157	15.557117	17.375326	17.445551	74.688705	61.453777	43.12244
nagC	13.011294	12.50813	12.766896	9.262733	10.06645	9.730071	11.970036	12.703799	10.96496	25.242365	25.060997	19.401707
nagE	6.18683	6.779043	5.169494	4.612974	5.177888	4.3021	4.877257	5.062158	6.84183	12.183867	13.248967	9.961433
nagK	16.765011	16.563063	16.249241	13.902433	14.843405	13.306599	16.098969	17.113434	18.229776	25.085995	22.936991	19.465242
nagZ	19.530258	22.585209	19.262842	23.929996	26.65547	24.078196	19.57025	21.874556	25.58532	43.302654	42.93401	33.315617
nanA	3.186651	3.29777	3.05401	2.474639	3.529639	2.174001	2.941859	2.868258	2.922951	2.489945	1.813629	2.7588
nanC	0.793766	1.142179	1.105006	0.932317	0.681523	0.684229	0.905003	1.046854	1.071006	1.26938	1.150489	1.466637
nanE	2.444999	4.83744	2.95541	2.424431	2.484977	2.843077	2.308816	3.68842	2.919974	5.573741	5.495138	4.088835
nanK	3.204097	3.590823	2.03662	1.724736	2.059282	1.450545	2.304926	3.04363	2.379942	5.073967	4.76816	4.333064
nanM	4.69338	4.445328	4.648907	2.838607	2.852371	2.679788	4.328776	3.960168	4.424541	5.66165	5.865077	5.519079
nanR	14.805068	15.812663	15.435888	16.150288	14.54548	16.440128	13.76014	17.313042	18.554132	15.828607	14.442541	13.298214
nanS	0.893863	0.586887	0.926834	0.238201	0.111788	0.282544	0.598592	0.823231	0.315575	1.064706	1.162141	1.445997
nanT	2.071085	2.188895	1.928913	1.011859	1.28468	0.898902	2.224863	1.185098	1.450157	2.233441	1.910842	2.18136
napA	0.627557	1.476424	0.426844	0.313668	0.530993	0.418267	0.48043	0.626466	1.140858	0.834711	1.127477	0.548615
napB	0.832394	1.107956	0.72748	0.447847	0.986584	0.406352	0.424802	1.023045	1.462503	1.573252	1.098054	0.446006
napC	23.636364	18.158655	16.193966	16.0867	14.447281	13.658959	12.313254	10.656697	17.902086	10.887424	11.391992	9.874339
napD	0.256461	0.790506	0.418201	0.316929	0.116947	0.125679	0.253829	0.231348	0.493052	0.492188	1.045823	0.410539
napF	1.638522	1.699637	1.850937	0.512832	0.139157	0.072979	0.402191	0.415177	0.761115	0.491816	0.611215	0.545822
napG	0.661972	1.307694	0.744534	0.176591	0.303503	0.605013	0.222554	0.643487	1.194798	0.595067	0.627571	0.539385
napH	0.625568	0.607589	0.430803	0.124057	0.272385	0.247794	0.099466	0.049025	0.522333	0.623513	0.34508	0.261714
narG	53.411297	93.071106	48.36631	6.729181	3.972997	1.826412	5.230495	12.53596	3.421808	1.167884	1.19993	1.125458
narH	64.593033	92.420349	46.852703	5.342576	4.182717	2.207473	6.560061	13.584324	3.717759	1.92341	2.559559	2.388231
narI	36.766655	40.994736	22.31345	2.995127	2.406965	2.057208	6.612382	9.585735	5.49929	4.238739	3.954387	3.40278
narJ	38.468975	46.959396	27.078226	5.056059	3.230482	2.476053	4.377492	8.741408	3.782417	2.491078	2.447938	2.613391
narK	5.775609	14.719274	8.988132	1.936948	1.192279	0.885935	1.141956	2.265241	1.688271	0.837615	0.837864	1.36204
narL	11.886733	16.248581	11.158949	7.2951	8.259048	7.531088	8.532315	11.905585	16.307533	17.340113	14.669783	11.213455
narP	4.582018	5.775885	5.841276	4.352651	3.603266	4.663262	3.876089	4.286947	4.424101	6.352149	5.881663	5.146074
narQ	5.268942	5.612441	5.038801	2.916344	2.733297	3.311719	4.262154	5.375061	4.862556	5.097251	5.566141	4.957893
narU	26.291727	33.853466	29.867414	14.961587	14.771259	13.534183	17.936823	26.857225	8.342543	22.399675	14.134937	17.593658
narV	25.299013	22.220217	19.681189	9.403556	11.458318	10.305441	14.491201	19.442677	5.932549	17.659576	11.547554	13.62712
narW	18.410301	18.261499	13.309105	5.863087	6.064433	4.513183	8.804708	11.804246	1.783909	7.974004	6.279258	7.241783
narX	6.666773	7.753807	5.882444	4.66065	5.172095	4.376724	4.472525	5.915182	10.395153	10.633553	9.636106	8.133245
narY	22.380537	26.530212	16.913656	7.646806	10.027458	8.76734	13.975229	17.098516	3.365414	11.433634	8.950192	8.56461
narZ	21.116163	28.041561	17.043255	7.391733	10.050234	6.805274	13.155293	18.18873	4.480022	14.138096	9.231267	9.140983
ndh	15.794227	17.269226	15.490738	22.656878	25.173256	17.728785	11.218279	12.990995	16.214119	12.315334	13.791899	11.965296
ndk	11.639468	10.176688	9.650641	8.293815	10.53192	10.516231	7.849342	9.356212	15.172917	22.529205	20.184891	13.829292
nei	3.629998	4.593689	4.891216	4.140497	4.12401	4.552814	4.048353	4.140961	5.813646	7.023494	6.105201	4.362898
nemA	7.035362	9.046597	6.394925	6.163207	8.460319	7.214076	6.770451	8.679217	11.192095	26.943806	24.284719	17.037624
nemR	3.728826	3.890069	3.293972	5.185617	3.766964	4.677299	4.061815	3.826668	3.814895	22.307484	25.503839	26.514597
nepI	1.530064	1.862827	1.372862	1.480425	1.703635	2.106824	1.386895	1.614175	2.123303	3.092541	3.707627	3.802468
nfeF	2.955056	3.125166	3.073876	3.38528	4.514815	4.185511	3.656288	4.119553	12.491834	11.261613	11.679709	8.042057
nfeR	9.922326	10.381052	7.832509	6.525538	6.13904	5.58187	6.906182	8.95218	8.249009	12.55459	12.836576	11.892704
nfi	8.063299	9.512049	6.501905	5.455928	6.887712	5.205212	7.502268	8.474216	11.466078	9.388843	8.715763	6.779782
nfo	4.806523	6.078936	4.407881	6.155821	6.967168	6.164302	4.817243	5.099024	7.773398	14.291537	14.664459	10.094835
nfrA	2.349622	2.830193	1.944061	1.572158	1.735528	2.064148	2.115675	2.521903	2.442552	4.459311	3.33905	2.750191
nfrB	2.182843	2.688103	2.577279	2.073287	2.300349	2.840509	2.200067	1.923031	2.099964	5.816334	6.851085	6.258487
nfsA	4.942219	5.699995	4.298921	5.733932	6.662792	7.583131	3.782643	4.986425	5.392587	8.352337	9.391411	7.387171
nfsB	20.778055	21.000744	19.595984	25.211695	24.016457	24.250135	14.140264	19.363089	37.063663	21.943146	22.021433	22.560102
nfuA	40.938564	44.817715	42.322598	71.373466	86.092697	80.468819	56.745663	54.684658	32.994938	137.001068	134.379059	124.608665
nhaA	37.260689	39.710251	40.854813	42.319386	44.880077	47.78521	37.091869	43.486534	36.596287	45.982838	40.409325	38.898701
nhaB	3.063218	2.645003	2.499951	1.560132	2.014887	1.558702	1.738447	2.124828	2.226845	3.138798	3.495509	2.630852
nhaR	22.951157	22.479193	20.949442	17.275593	18.990135	18.089369	17.078472	20.765142	18.473644	17.589417	16.401608	15.070646
nhoA	1.809084	1.568059	2.028823	3.525533	4.40896	4.428421	2.265049	1.879652	2.162454	8.169573	6.574424	5.666188
nikA	0.325429	0.628277	0.20546	0.290074	0.085904	0.348998	0.153739	0.117337	0.142391	0.241742	0.111265	0.201444
nikB	0.235749	0.488047	0.634558	0.21423	0.061541	0.359971	0.087643	0.223858	0.272181	0.179665	0.244061	0.225023
nikC	0.168202	0.97479	0.191526	0.220713	0.074395	0.198489	0.024469	0.095033	0.019392	0.170478	0.201917	0.112054
nikD	1.102517	1.229257	0.674825	0.533358	0.439681	0.486695	0.981408	0.491887	0.629642	1.297453	1.076645	0.754933
nikE	1.15506	2.151803	1.171672	0.967834	1.467718	0.968612	1.183726	1.335903	0.912329	2.683739	1.631186	2.053764
nikR	8.006919	8.046832	6.169525	6.89783	4.881353	7.043484	7.939186	10.00827	7.639338	16.865307	15.719338	16.764935
nimR	4.72433	4.01726	4.963608	3.625419	4.390992	4.33084	5.507081	6.024032	7.086444	11.638589	13.410049	10.433846
nimT	3.073195	3.511274	3.37904	2.217939	2.810687	2.262015	2.835383	3.083195	5.190616	5.341113	4.295168	4.269834
ninE	0.15524	0.487122	0.335148	0.184523	0.064282	0.261914	0.08819	0.208631	0.041074	0.397571	0.342888	0.136936
nirB	54.720978	114.533798	68.736992	22.761656	9.969853	3.193516	5.690006	17.022449	8.79295	2.193185	2.237717	2.61051
nirC	9.708653	10.146026	7.372148	1.550362	1.111732	0.787301	0.988809	2.314236	2.349526	1.26484	1.55626	1.83714
nirD	61.575821	109.636902	78.831459	16.349825	8.841457	3.365878	6.357306	22.380581	9.277816	3.523863	2.095507	3.698317
nlpA	26.61809	25.356855	24.425409	23.830429	23.586075	24.429464	18.389626	24.548824	36.559586	129.198059	124.895813	244.595123
nlpC	45.703972	55.108727	48.788414	60.977573	61.040657	62.630936	41.290031	47.333328	76.216667	99.766708	108.62912	121.770996
nlpD	43.428123	50.610741	35.144028	44.489719	63.418728	53.424702	42.519695	51.102665	45.071007	52.268929	48.380085	42.050007
nlpE	74.909782	68.059464	54.256542	53.95681	56.917793	50.018299	62.811203	78.399498	54.15173	59.15694	59.219501	61.136925
nlpI	217.561569	222.368271	198.323608	145.243393	153.836807	150.717804	180.213669	195.264252	171.241364	160.315125	159.160828	146.575089
nmpC	6.546741	7.07517	6.525453	3.63688	4.523872	4.194502	5.458487	5.309414	6.55124	5.602432	4.680178	4.219479
nnr	16.102251	16.969702	11.139894	14.550718	15.234264	14.59626	13.648568	16.660015	16.983902	20.547525	16.463593	18.191792
nohA	0.486862	0.721459	0.349356	0.785893	0.376272	0.516208	0.883173	0.962279	0.826002	0.443503	1.139328	0.851127
nohD	0.686223	0.581626	0.726166	0.4604	0.73008	0.366315	0.691532	0.3354	0.460797	0.87463	0.50401	0.568365
norR	4.253606	5.450681	4.062656	2.807708	2.585335	3.095605	2.704806	3.002654	3.263798	4.697057	4.957753	4.389895
norV	1.49535	1.456176	1.151185	1.020786	0.887059	1.036144	0.991902	1.113161	1.070088	1.733326	1.655503	1.348365
norW	0.906321	1.451258	1.21083	1.042103	1.192407	0.971706	0.892691	0.807714	1.133675	0.810879	1.077216	1.554784
npr	21.148829	18.60372	22.599163	27.041876	26.715088	25.605963	17.560646	22.144205	17.717443	29.81296	30.235477	29.11212
nrdA	7.907729	7.037416	5.576007	4.317805	5.508352	4.450459	11.253489	13.640714	8.967698	10.014533	6.602241	4.692728
nrdB	12.6399	11.967375	10.692289	9.807867	12.097266	11.308537	10.960114	13.420838	14.661241	14.006785	11.836461	9.373403
nrdD	20.056034	24.701843	16.986412	5.569048	6.750995	8.583136	19.390747	20.260727	4.81271	3.197487	2.371642	1.98344
nrdE	8.398157	8.376595	7.504043	10.229936	16.730318	14.012034	25.488752	25.043022	5.163518	4.205855	3.85058	2.488319
nrdF	9.195539	7.762159	8.540998	13.108596	20.293951	17.595537	21.488277	20.820305	5.140989	2.425026	2.95647	1.656452
nrdG	4.405119	5.633565	4.978071	2.157545	3.959639	4.183272	6.371966	6.229548	1.863372	2.703798	3.4669	1.217976
nrdH	29.774694	37.644554	28.08531	45.329357	67.655632	51.11525	127.43335	117.98658	23.698483	14.294098	15.096085	8.270669
nrdI	11.715423	15.913857	11.020679	15.193985	26.185556	21.428829	41.74263	45.192944	8.699527	6.911269	5.875606	2.693301
nrdR	14.47616	17.01705	14.958425	12.783012	19.086432	15.293198	16.081087	16.50441	18.980581	20.68404	22.267057	15.485492
nrfA	1.728177	2.466266	2.187835	0.533821	0.945215	0.514475	0.585946	0.875726	1.306694	0.821274	0.949325	0.775122
nrfB	1.349512	2.406652	1.761265	0.635365	1.018974	0.856838	0.522606	0.480537	1.275022	0.581664	1.450876	0.90054
nrfC	0.552376	1.078071	0.235727	0.068287	0.171822	0.239338	0.098366	0.052477	0.096104	0.229144	0.570496	0.333863
nrfD	0.702455	0.818434	0.186747	0.110806	0.223565	0.336506	0.117265	0.288008	0.244215	0.25022	0.50131	0.28898
nrfE	0.5452	0.878901	0.471617	0.290875	0.286095	0.412803	0.419701	0.316352	0.416861	0.957866	0.722854	0.772666
nrfF	0.442981	0.570831	0.377358	0.307324	0.732162	0.824472	0.390526	0.406092	0.381361	1.423653	0.842118	0.447835
nrfG	0.38632	0.796903	0.821656	0.452694	0.521359	0.944829	0.564011	0.672645	0.856968	0.774973	0.67111	0.665672
nsrR	30.602484	32.514473	31.352158	30.830881	36.04121	39.502632	25.765106	27.083157	31.020451	25.83349	26.495142	31.225294
nth	3.867474	3.545712	3.162086	3.891471	4.267689	3.474102	3.164227	3.809174	6.406005	5.059241	6.358248	5.765668
nudB	20.663563	25.194965	22.492134	21.417076	22.318926	20.240088	21.043983	21.597662	19.636707	21.552279	20.61228	16.754534
nudC	7.134398	5.924761	6.274895	5.159669	6.632005	5.834682	6.418108	7.699457	10.467746	10.747082	11.852966	8.259077
nudE	18.000626	14.06833	12.961068	17.757011	21.539053	24.952505	13.919847	18.904482	19.648119	47.338627	54.807999	67.967552
nudF	11.865755	11.191362	10.487149	12.21101	11.859551	11.233931	11.395031	11.695529	15.403537	21.306717	20.478741	19.41301
nudG	2.946738	3.163572	3.007384	3.140156	4.312972	3.145625	3.468325	3.195802	6.204925	9.786327	9.472815	6.168881
nudI	2.48017	2.119917	3.210438	4.455619	4.00695	3.903487	2.797172	2.463484	4.138139	1.957803	3.35347	3.977938
nudJ	2.643849	3.61784	3.361172	3.326155	3.331819	3.34817	2.871395	2.614451	4.11575	6.111039	5.71787	3.914253
nudK	12.655497	11.407662	13.180532	18.894104	22.38537	19.676315	9.955646	12.570855	17.687614	19.770851	24.426201	22.467421
nudL	27.78816	18.273899	18.308771	11.749921	13.840484	12.559553	16.319099	14.98527	16.743174	14.382369	16.035364	17.426317
nuoA	18.698191	15.724634	15.658001	11.546191	15.570304	12.121312	14.312363	19.079617	20.532032	35.856838	29.412357	30.597672
nuoB	27.937994	25.81991	17.592503	20.156305	25.85944	23.935261	18.790367	20.793314	41.168526	43.100517	40.024952	39.445927
nuoC	12.62628	11.670913	9.00779	8.418674	11.570718	9.304567	8.144842	10.68003	16.614283	25.400162	22.615854	19.923002
nuoE	22.02227	28.417435	18.62826	18.509781	23.377771	18.840603	15.666386	19.326065	29.647499	38.742992	36.613987	34.674866
nuoF	11.643336	15.502517	8.906264	8.998722	9.946618	7.498293	7.758712	9.622588	14.140877	18.538509	16.809528	15.599898
nuoG	25.739935	26.516296	18.987959	14.753731	18.475725	15.779018	15.601799	19.189026	25.082449	32.966354	29.305605	28.605696
nuoH	24.104246	18.860846	15.924333	13.382254	16.331573	15.218422	12.36499	17.546686	24.039696	24.458601	22.294212	22.837582
nuoI	29.904673	28.907061	24.856939	20.265154	25.437496	23.544552	19.233925	23.214081	33.374294	36.678299	28.356939	41.674419
nuoJ	20.022947	21.032232	16.985359	14.05261	16.146307	17.37188	14.636987	16.04759	18.747938	25.009501	19.464169	22.551989
nuoK	22.894175	19.891266	19.521988	16.536106	17.548426	18.72979	13.643431	16.008821	22.450275	21.395273	19.031828	21.518528
nuoL	15.508645	16.72208	11.408781	8.039186	9.459823	7.291155	9.555036	12.878211	13.659588	13.466284	11.221219	11.566455
nuoM	20.182823	18.53311	14.775801	14.475437	17.322302	13.536104	12.710262	15.696665	20.484737	24.057533	20.335789	25.486378
nuoN	22.27619	20.046385	17.424913	13.019327	14.958015	12.352472	14.363803	16.408165	18.672194	23.151045	19.430058	22.941002
nupC	4.577116	4.460843	3.700984	4.763673	5.797628	5.882414	3.835069	5.352517	8.405762	6.75194	6.811097	6.324651
nupG	9.705224	9.003964	9.032557	5.256973	6.213142	4.735106	8.751253	9.164873	5.086305	4.891094	5.157023	4.72397
nupX	0.800037	1.032112	0.392505	0.400156	0.427808	0.536409	0.206624	0.532969	0.631892	0.468112	0.631156	0.796612
nusA	17.904463	21.88353	14.576614	12.780295	16.956442	14.679712	19.909895	24.090166	18.76457	30.332289	25.560381	18.01045
nusB	29.356527	26.458567	25.271009	24.68816	23.117136	23.198223	26.083345	24.155577	26.777321	31.355629	23.094027	20.216444
nusG	54.480469	59.853245	49.590199	49.348427	54.51907	52.347984	53.556469	63.458084	59.329178	99.363457	87.739235	72.251068
obgE	14.277147	15.606404	13.459772	9.86509	10.464714	9.213418	15.325688	14.30101	15.566172	15.957573	14.602328	11.347216
ogrK	2.051282	2.528654	3.583095	2.632882	2.425485	3.780199	3.603733	2.018662	1.912364	5.675157	3.727021	5.660649
ogt	5.860141	6.523607	7.997001	7.519223	6.452771	6.23559	5.973673	5.955282	8.548473	12.086977	14.426431	13.168243
ohsC	0.369475	0.459819	0.242312	0.257971	0.172111	0.510225	0.678961	0.126854	0.305963	0.212382	0.215285	0.464895
ompA	610.750854	713.133606	493.596344	611.96814	812.849304	668.717896	733.630066	816.47229	876.808655	1216.699951	932.159607	717.129333
ompC	1322.925903	1337.826172	1058.950439	977.018066	1238.11792	1119.94519	1032.936035	1173.940918	1942.662598	691.285461	598.718384	556.032104
ompF	173.448685	133.31723	119.928986	72.303978	84.107231	66.631622	78.625465	91.30677	237.232056	121.335724	151.600403	152.225052
ompG	0.22357	0.159702	0.285802	0.121956	0.323507	0.175659	0.224207	0.090562	0.163972	0.237445	0.181226	0.245768
ompL	0.488209	0.435407	0.247264	0.045782	0.143051	0.126836	0.166295	0.22513	0.41206	0	0.125797	0.294249
ompN	2.274729	3.093438	3.638579	1.012068	1.236058	1.843666	2.033782	2.510321	1.371854	2.655867	2.564263	2.738622
ompR	27.05496	26.312471	22.714363	18.363586	19.767366	21.730806	23.294357	27.956745	18.77836	39.765404	33.410339	25.918222
ompT	41.963478	38.67749	34.924408	29.269629	32.330734	32.216106	24.208054	26.374689	35.088303	18.85268	17.832596	15.971178
ompW	2.468174	3.882196	2.804029	2.134337	1.586815	1.750427	1.794871	3.200572	2.250214	4.072815	3.389449	3.858061
ompX	2176.281494	2486.019775	1914.115234	2969.668701	3393.63208	2654.454834	2313.349365	2378.966064	2777.14209	3613.75415	3248.17627	3277.894287
omrA	57.867096	66.464737	71.655067	110.387215	82.716438	96.848679	46.27103	56.643909	45.374813	27.297871	24.984285	36.179512
omrB	80.360611	95.175049	107.900444	167.033661	125.027374	160.616745	68.738136	81.086388	67.806755	51.462929	47.19907	63.504753
opgB	12.929517	13.539791	12.982335	22.54096	27.881054	25.544031	14.767948	18.480501	20.536316	23.645124	20.082577	16.236326
opgC	9.821259	10.767494	10.191334	8.30135	9.591567	8.692898	8.602911	9.845324	9.726105	12.251274	12.083697	10.238371
opgD	8.964099	9.878427	8.695397	12.127728	13.379676	11.219647	8.846846	9.673347	13.961173	14.144648	16.542036	15.888393
opgE	3.844643	4.04393	4.171504	3.219364	3.335419	2.924605	3.228977	4.576523	4.195472	7.436319	7.060305	8.280949
[truncated: 2,537 more rows]
