# Supplementary material for: The molecular basis of the synergistic toxicity of nickel and copper, common environmental co-contaminants
Source: Appl Environ Microbiol. 2025 Nov 24;91(12):e01627-25. doi: 10.1128/aem.01627-25 (PMC12724342; doi:10.1128/aem.01627-25)
Supplement: Table S4 — Metabolomics data. [file aem.01627-25-s0004.xlsx]

## Sheet: metabolomics data 
Table S4. Metabolomics Data
Metabolite	p (Control vs Ni)	p (Control vs Cu)	p (Control vs Ni+Cu)	Adj. p (Ni)	Adj. p (Cu)	Adj. p (Ni+Cu)	log2FC Ni	log2FC Cu	log2FC (Ni+Cu)	significance
(Phenylthio)acetic acid	0.288979	0.166211	0.31399	0.672707	0.260156	0.380149	0.282759	0.809431	3.03067	Not significant
1,2 Dipalmitoylphosphatidylcholine	0.252985	0.0259763	0.856312	0.56818	0.0731249	0.882066	1.02777	0.980544	0.0685307	Not significant
1,2,3,4,Tetrahydro-1,5,7-trimethylnapthalene	0.634373	0.122327	0.00506712	0.869091	0.212136	0.0148879	-0.0888496	0.291155	0.57635	Significant in Ni+Cu only
1,2,3,4-Tetrahydronaphthalene	0.822224	0.070187	0.0100523	0.960039	0.142806	0.0237443	0.0480068	0.412349	0.517338	Significant in Ni+Cu only
1,2,3,4-Tetramethyl-1,3-cyclopentadiene	0.892055	0.118568	0.00727406	0.972153	0.206489	0.019086	0.024703	0.371344	0.600088	Significant in Ni+Cu only
1,2,4-Trimethylbenzene	0.550298	0.138473	0.0167645	0.816508	0.226743	0.0346241	-0.095093	0.320127	0.58103	Significant in Ni+Cu only
1,2-Diethylbenzene	0.450923	0.506673	0.300175	0.756447	0.589923	0.367179	-0.154882	0.47767	1.02595	Not significant
1,2-Dihydronaphthalene	0.967716	0.0433202	0.000161899	0.991576	0.103772	0.00159306	0.00756935	0.303131	0.688413	Significant in Ni+Cu only
1,3,5-Heptatriene	0.898459	0.126807	0.00919264	0.972153	0.217156	0.0227601	0.0211752	0.361866	0.621673	Significant in Ni+Cu only
1,3,5-Hexatriene	0.410456	0.022442	0.00119917	0.717861	0.0663574	0.00579836	-0.106809	0.441483	0.696937	Significant in Ni+Cu only
1,3-Dicyclohexylurea	0.370573	0.0538101	0.00031172	0.682985	0.120852	0.00240127	-0.099856	0.377816	0.547808	Significant in Ni+Cu only
1,3-Diisopropylbenzene	0.614708	0.0886322	0.00440529	0.856424	0.168647	0.0138212	-0.087743	0.359555	0.600616	Significant in Ni+Cu only
1,5-Anhydroglucitol	0.600935	3.51107e-05	0.000145103	0.829165	0.000556153	0.00131801	-0.140533	-1.67189	-1.36932	Significant in Cu and Ni+Cu
1,5-Hexadiene	0.949207	0.0604627	0.00933335	0.991576	0.129203	0.0227765	0.00834923	0.395645	0.600864	Significant in Ni+Cu only
1,5-Naphthalenediamine	0.0316714	0.00876298	0.00933944	0.169051	0.0324467	0.0227765	0.476339	1.10482	0.759405	Significant in Cu and Ni+Cu
1,7-Octadiene	0.500384	0.0288496	0.00567626	0.793177	0.0790479	0.0159791	0.152331	0.544168	0.701903	Significant in Ni+Cu only
1,8,11-Heptadecatriene	0.83604	0.0756311	0.128994	0.965581	0.149444	0.180328	0.0272579	0.357184	0.208739	Not significant
10,12-Hexadecadienal	0.698742	0.035332	0.00281535	0.90026	0.0930863	0.0106157	0.077247	0.576415	0.911744	Significant in Ni+Cu only
10,16-Dihydroxyhexadecanoic acid	0.937585	0.0817427	0.00247433	0.979671	0.146471	0.00898932	0.0108621	0.480877	0.462846	Significant in Ni+Cu only
10-Heptadecenoic acid	0.496376	0.145848	0.16406	0.795873	0.23478	0.222492	-0.133306	0.250992	-0.170828	Not significant
10-Hydroxy-2-decenoic acid	0.866166	0.0319507	0.0743142	0.971676	0.0680242	0.117714	0.0305891	0.867673	0.286811	Not significant
10-Nitrooleate	0.118933	0.921061	0.274902	0.363298	0.927833	0.341344	-1.06748	0.054615	-0.689469	Not significant
10-Propoxydecanoic acid	0.63741	0.768116	0.478955	0.870351	0.823314	0.546807	-0.116595	-0.113499	0.169472	Not significant
11-Aminoundecanoic acid	0.0172485	0.426906	0.229408	0.136329	0.517576	0.294646	-0.688411	0.368437	0.252416	Not significant
11-Hexadecenal	0.502875	0.311126	0.132592	0.795873	0.429288	0.186855	-0.282107	0.303249	-0.540282	Not significant
11-Nitro-1-undecene	0.0215934	0.151209	0.0341743	0.141992	0.24076	0.0590153	-0.721589	0.990374	0.753539	Not significant
11-Nitro-1-undecene	0.145274	0.2009	0.00518783	0.463939	0.305986	0.0158029	-0.782759	0.72637	-2.56977	Significant in Ni+Cu only
12(13)-DiHOME	0.826244	0.107653	0.836422	0.961893	0.183752	0.858091	0.073458	0.772048	-0.0489187	Not significant
12-Hydroxyoctadec-9-enoic acid	0.411425	0.614622	0.486044	0.772065	0.695401	0.552016	-1.19631	0.79934	-0.936433	Not significant
12-Hydroxyoctadec-9-enoic acid	0.0217652	1.83034e-05	1.43937e-05	0.141992	0.000969138	0.000369738	-0.685418	-1.92382	-1.50096	Significant in Cu and Ni+Cu
13,16-Docosadienoic acid	0.726194	0.537928	0.15591	0.917851	0.619059	0.210095	-0.0688943	0.144297	0.208686	Not significant
13-HODE	0.732974	0.930664	0.0075831	0.904334	0.944982	0.0194994	-0.0678137	0.0161868	0.751003	Significant in Ni+Cu only
13-HOTrE	0.692281	0.0431063	0.668225	0.90026	0.103772	0.715209	-0.110328	0.92695	-0.0784732	Not significant
13-Hydroperoxylinoleic acid	0.763767	0.80217	0.253302	0.927612	0.847091	0.318437	0.0899166	0.10285	0.375615	Not significant
16-Hydroxyhexadecanoic acid	0.115731	1.99701e-05	0.534404	0.416631	0.000397219	0.59445	0.280708	0.773877	-0.174898	Significant in Cu only
17-Deoxyestradiol	0.937301	0.0943807	0.0240442	0.991576	0.177938	0.0439207	0.014485	0.826854	0.923791	Significant in Ni+Cu only
17-Estradiol-3-glucuronide	0.415488	0.0598059	0.00381663	0.723583	0.129203	0.0123515	-0.180203	-0.490067	-0.929421	Significant in Ni+Cu only
17-Hydroxypregnenolone	0.0416122	0.133864	0.0175566	0.250259	0.220876	0.0382001	-0.288347	0.171101	-0.366193	Significant in Ni+Cu only
1-Acetyl-2-phenylhydrazine	0.688465	0.0897956	0.0925533	0.881417	0.159458	0.142169	0.353863	-3.91047	-3.68234	Not significant
1-Amino-2-naphthol	0.989072	0.102458	0.543171	0.994151	0.186328	0.608293	-0.00555685	0.926012	0.359209	Not significant
1-Aminocyclopentane-1,3-dicarboxylic acid	0.16459	0.00018888	0.00184623	0.426105	0.0026573	0.00790417	0.231194	2.1415	0.936985	Significant in Cu and Ni+Cu
1-Arsonopentofuranose	0.774608	0.0531331	0.0390598	0.935198	0.102139	0.0712796	-0.164289	-1.92867	-2.48045	Not significant
1-Benzoylpyrrolidine	0.60222	0.109502	0.236636	0.847646	0.193156	0.300177	-0.524949	2.21639	1.21366	Not significant
1-Demethylmethergoline	0.374273	0.000845633	0.000786476	0.748545	0.0050738	0.00409795	-0.16609	-0.895456	-0.918596	Significant in Cu and Ni+Cu
1-Dodecanesulfonic acid	0.164596	0.0945126	0.0171847	0.478497	0.163437	0.0375976	0.0915978	0.831993	0.152624	Significant in Ni+Cu only
1-Dodecyl-2-pyrrolidinone	0.131575	0.00803667	0.00572504	0.383368	0.0303034	0.0160068	0.155501	0.593243	0.667854	Significant in Cu and Ni+Cu
1-Ethylaziridine	0.214163	0.195222	0.00781376	0.505868	0.290712	0.0198238	-0.17978	0.132888	0.359712	Significant in Ni+Cu only
1-Ethylpiperidine	0.0193773	0.00886218	0.00330173	0.139848	0.032521	0.0113084	-0.422577	-0.874636	-0.973368	Significant in Cu and Ni+Cu
1H-indene-3-carboxamide	0.659288	0.862803	0.128951	0.885443	0.90003	0.180328	0.126901	0.0597159	0.602686	Not significant
1H-Pyrrole-2,5-diol	0.46012	0.910718	0.00114964	0.772065	0.929496	0.00548504	0.168968	-0.0294455	1.16736	Significant in Ni+Cu only
1-Hydroxy-2-naphthoic acid	0.399942	0.00139903	0.000492609	0.772065	0.00685082	0.0029789	-0.449597	-1.62732	-2.25058	Significant in Cu and Ni+Cu
1-Linoleoyl glycerol	0.691748	0.516225	0.0174121	0.90026	0.597658	0.0349091	0.0301258	0.144606	0.313617	Significant in Ni+Cu only
1-linoleoyl-sn-glycero-3-phosphoethanolamine	0.946626	0.32126	0.534397	0.979671	0.438686	0.59445	-0.023611	0.127765	-0.100909	Not significant
1-Methyl-1,2,3,4-tetrahydroisoquinoline	0.774702	0.00622524	0.0067058	0.933439	0.0258442	0.0181321	0.0887371	1.1883	1.1471	Significant in Cu and Ni+Cu
1-Methyladenine	0.124711	0.213996	0.0208872	0.429439	0.322214	0.0433053	-0.946743	-0.656464	-2.97953	Significant in Ni+Cu only
1-Methylcytosine	0.221727	0.00762662	0.000149128	0.514857	0.0299076	0.00157158	-0.560776	0.613657	1.27913	Significant in Cu and Ni+Cu
1-Methylpyrrolidine	0.000479021	0.00014822	0.000307284	0.0180531	0.00237938	0.00240127	0.383966	1.20893	1.22055	Significant in all
1-Myristoyl-2-hydroxy-sn-glycero-3-PE	0.274684	0.159116	0.0390162	0.588241	0.248656	0.0651856	0.30842	-0.212287	-0.434806	Not significant
1-Myristoyl-sn-glycerol 3-phosphate	0.153051	0.000167425	0.0180547	0.46983	0.0017919	0.0388568	0.193516	2.53871	2.59396	Significant in Cu and Ni+Cu
1-Naphthol	0.0202098	0.917986	0.0175912	0.140783	0.927833	0.035097	0.878733	-0.0394049	1.13235	Significant in Ni+Cu only
1-Naphthyl isocyanate	0.0193037	0.00244133	0.009938	0.0316134	0.188493	0.0182717	0.488067	1.15162	0.744081	Significant in Ni and Ni+Cu
1-Naphthylamine	0.00425088	0.00978465	0.0313637	0.0752937	0.0269078	0.0594259	0.557343	1.14848	0.762534	Significant in Cu only
1-Nitroso-2-naphthol	0.00600347	0.176958	0.00359113	0.0849062	0.273732	0.0116591	-1.65355	-0.398218	-2.82171	Significant in Ni+Cu only
1-Octadecyl Lysophosphatidic Acid	0.781341	0.000450135	0.416542	0.159319	0.0147344	0.0267023	0.0962466	1.12853	-0.188328	Significant in Cu and Ni+Cu
1-Oleoyl-2-hydroxy-sn-glycero-3-PE	0.716166	0.355282	0.714727	0.916961	0.446547	0.761018	-0.0632444	0.102514	0.0455494	Not significant
1-Palmitoyl lysophosphatidic acid	0.581047	1.2871e-05	0.0023068	0.815882	0.000380293	0.00861787	0.146212	1.03768	0.730258	Significant in Cu and Ni+Cu
1-Palmitoyl-2-linoleoyl PE	0.300566	0.475023	0.314871	0.684048	0.584342	0.380149	0.783336	0.579009	2.35782	Not significant
1-palmitoylglycerone 3-phosphate	0.160429	0.747491	0.0566542	0.478497	0.806557	0.0954684	0.113884	0.0829171	-0.445194	Not significant
1-Piperideine	0.267202	0.241467	0.848747	0.587272	0.34104	0.87647	-0.12641	-0.141959	0.0209808	Not significant
1-Tetradecylamine	0.0565227	0.210631	0.693335	0.252509	0.301635	0.740158	-0.329236	0.332356	-0.0825586	Not significant
2-(2-Aminopropanylamino)-4-carbamoylbutyric acid	0.274799	0.51268	0.0525759	0.588241	0.59523	0.08474	0.382178	0.282489	0.610093	Not significant
2-(acetylamino)-4-(methylthio)butanoic acid	0.80523	0.0141173	0.10725	0.950489	0.0347234	0.158474	-0.0420448	0.619028	0.808223	Significant in Cu only
2-(Methylsulfonyl)pyridine	0.190732	0.152611	0.0959838	0.469406	0.24076	0.139668	-0.372271	0.372637	0.502127	Not significant
2,3,4,5-tetrahydrodipicolinic acid	0.0770249	1.72594e-05	7.61011e-06	0.352848	0.000397219	0.000194769	-0.250433	-1.06652	-1.00177	Significant in Cu and Ni+Cu
2,3,4,5-tetrahydrodipicolinic acid	0.068559	0.000214668	0.000223164	0.270612	0.00275714	0.0019515	-0.395401	-1.1066	-1.08832	Significant in Cu and Ni+Cu
2,3,-DIHYDROXYBENZOYLSERINE	0.0146163	7.13667e-05	0.00046082	0.153707	0.000929932	0.00289658	4.12733	7.09386	0.297682	Significant in Cu and Ni+Cu
2,3-Bis(octanoyloxy)propanimidic acid	0.0013652	0.397078	0.00487178	0.0369933	0.524118	0.0151908	-1.49274	0.643525	-0.791383	Significant in Ni and Ni+Cu
2,3-Butanedione monoxime	0.844811	0.145122	0.0246198	0.962217	0.234564	0.0489922	-0.0600785	0.747579	1.73047	Significant in Ni+Cu only
2,3-Diaminosalicylic acid	0.187541	0.570407	0.245977	0.512181	0.660033	0.310683	-0.224353	-0.092835	0.202337	Not significant
2',3'-Dideoxyuridine	0.365504	0.0170539	8.11177e-06	0.745133	0.0404393	0.000194769	0.174535	0.387344	0.830883	Significant in Cu and Ni+Cu
2',3'-Dideoxyuridine	0.300298	0.000447653	0.000163113	0.611001	0.00462514	0.00159306	-0.423096	-2.96354	-3.63407	Significant in Cu and Ni+Cu
2,3-Dihydroxypropanoic acid	0.280003	0.0451479	0.00828072	0.660007	0.0898421	0.0210203	-0.241404	-1.1602	-1.14287	Significant in Ni+Cu only
2,3-Dihydroxypropyl acetate	0.920998	0.0390647	0.000504006	0.979671	0.0801535	0.0029789	0.0281392	0.797966	0.884932	Significant in Ni+Cu only
2,3-Dinitrophenol	0.108592	0.816238	0.100987	0.416631	0.857375	0.15148	-0.356529	0.0748101	0.713103	Not significant
2,4-Bis(2-phenyl-2-propanyl)phenol	0.927166	0.00501074	0.220391	0.979671	0.015874	0.285211	0.06827	-1.25681	1.12514	Significant in Cu only
2,4-Heptadienal	0.562406	0.162149	0.0146229	0.817457	0.249293	0.0315528	-0.0830655	0.366664	0.596421	Significant in Ni+Cu only
2,5-Dimethoxy-4-ethylphenethylamine	0.948661	0.0617684	0.000880073	0.991576	0.129203	0.00456182	-0.0131761	0.643064	0.977717	Significant in Ni+Cu only
24,25-Dihydroxyvitamin D	0.721181	0.0686535	0.486499	0.900907	0.127637	0.552016	0.1539	0.441503	0.343201	Not significant
2-Acetamido-2,6-dideoxygalactose	0.0186267	0.0003309	0.000140787	0.139848	0.004	0.00157158	-1.42818	-1.12171	-3.45749	Significant in Cu and Ni+Cu
2-Acrylamido-2-methyl-1-propane sulfonic acid	0.0361363	0.000287087	0.103773	0.23488	0.00255203	0.15391	1.09217	1.92098	1.57073	Significant in Cu only
2-Amino-1,3,4-octadecanetriol	0.977391	0.00446154	0.0212218	0.991576	0.0208067	0.0411423	-0.00332698	0.453572	0.33499	Significant in Cu and Ni+Cu
2-Amino-3-(2-propynylthio)propanoic Acid	0.555282	0.866817	0.664442	0.803344	0.897581	0.714997	0.433559	-0.0456897	0.120016	Not significant
2-Amino-3-(2-propynylthio)propanoic Acid	0.745697	0.00126008	0.18683	0.0180376	0.470538	0.978243	-0.0746952	-1.29267	-0.526194	Significant in Ni only
2-Amino-4-methylpyrimidine	0.0442152	0.00315351	0.00357245	0.218945	0.0164028	0.0117661	1.08638	1.79635	2.40589	Significant in Cu and Ni+Cu
2-Amino-5-phosphonopentanoic acid	0.998029	0.129156	0.0250851	0.999386	0.215609	0.0496684	0.000734726	0.719124	1.33863	Significant in Ni+Cu only
2-Amino-5-phosphonopentanoic acid	0.48822	0.108199	0.0955008	0.786621	0.193156	0.139668	-0.357275	-1.14782	-1.22473	Not significant
2-Amino-6-methylmercaptopurine	0.756398	1.55289e-05	0.000109788	0.933216	0.000969138	0.00134094	-0.0558856	-1.91825	-1.28291	Significant in Cu and Ni+Cu
2-Amino-6-methylmercaptopurine	0.51164	2.18715e-08	4.95728e-05	0.795873	4.33056e-06	0.000654361	-0.0974421	-1.99888	-1.44801	Significant in Cu and Ni+Cu
2-Aminooctanoic acid	0.000350404	0.381239	0.966342	0.758911	0.00156632	0.0347603	-0.786463	0.566111	-0.0153664	Significant in Cu and Ni+Cu
2-Butylfuran	0.967991	0.0203902	0.0596164	0.991576	0.0630102	0.0938788	-0.0128652	0.557751	0.652401	Not significant
2-Carboxyethylcysteine	0.948252	0.00416414	0.0016181	0.979671	0.0145724	0.0064724	-0.0235409	-2.04826	-2.35873	Significant in Cu and Ni+Cu
2-Chloro-3-oxohexanedioic acid	0.312967	0.0154072	0.0155121	0.696263	0.0376621	0.0353033	0.429917	1.09761	0.846241	Significant in Cu and Ni+Cu
2-Decylfuran	0.473114	0.040574	0.0331387	0.768577	0.101928	0.057817	0.189554	0.578631	0.711295	Not significant
2-Deoxyglucopyranose 6-phosphate	0.998449	0.0441787	0.0652783	0.999386	0.0883574	0.106819	0.000449582	-0.645637	0.289336	Not significant
2'-Deoxyinosine	0.121872	0.584638	0.100202	0.423344	0.669123	0.150954	-0.282296	0.310797	0.32081	Not significant
2'-Deoxysepiapterin	0.113561	0.0375946	0.00514657	0.416631	0.0779447	0.0157988	0.365883	-0.754313	-1.25257	Significant in Ni+Cu only
2-Ethylhexyl sulfate	0.608184	0.844193	0.0787329	0.829684	0.878853	0.123723	0.644123	0.145389	2.03236	Not significant
2-Ethylhydracrylic acid	0.709615	0.0469702	0.016121	0.895141	0.0916266	0.0357786	0.0762913	0.637003	1.40656	Significant in Ni+Cu only
2-Heptadecylfuran	0.902151	0.692266	0.0171687	0.973187	0.754698	0.0347603	0.0309244	0.0922153	0.685972	Significant in Ni+Cu only
2-Heptenal	0.366922	0.43539	0.0139471	0.745133	0.558845	0.0323129	0.435098	0.23541	1.2396	Significant in Ni+Cu only
2-Heptenal	0.893512	0.0388156	0.000371407	0.972153	0.0990942	0.00272586	0.0197344	0.497598	0.647558	Significant in Ni+Cu only
2-hydroxy-3,6-diphenylcyclohexyl acetate	0.00401095	9.15097e-08	1.43808e-06	0.0562275	3.76105e-05	9.85085e-05	-0.535979	-2.68078	-1.03561	Significant in Cu and Ni+Cu
2-Hydroxy-4-methylthiobutanoic acid	0.729757	0.692079	0.0497165	0.904334	0.7636	0.0863497	-0.150925	0.228978	1.5253	Not significant
2-Hydroxybutyric acid	0.530346	0.769083	0.00266011	0.795873	0.820908	0.00949011	0.225528	0.0643319	1.88215	Significant in Ni+Cu only
2-Hydroxycaproic acid	0.909966	0.119934	0.030792	0.979671	0.201245	0.0586233	-0.0355388	1.10152	1.80106	Not significant
2-Hydroxydodecyl methacrylate	0.668219	9.03708e-05	0.00572669	0.868485	0.00111834	0.0165531	0.052102	0.844936	0.458012	Significant in Cu and Ni+Cu
2-Hydroxydodecyl methacrylate	0.00582283	0.314626	0.0514091	0.0725207	0.406639	0.0835143	-0.987572	0.564353	-0.670223	Not significant
2-Hydroxyhippuric acid	0.0208172	0.00269956	0.0289408	0.0378491	0.0218095	0.0346241	-0.437853	0.725312	-0.349384	Significant in all
2-Hydroxypropyl octanoate	0.714834	0.00204995	0.00604029	0.895805	0.00910382	0.0168447	0.0638703	0.996302	0.793665	Significant in Cu and Ni+Cu
2-Hydroxyvaleric acid	0.505526	0.111029	0.0237014	0.795873	0.187895	0.0478866	-0.150014	0.466372	1.02509	Significant in Ni+Cu only
2-Iminiopropanoate	0.364572	0.221875	0.000508316	0.682985	0.315539	0.00321412	-0.39116	0.314354	-1.78397	Significant in Ni+Cu only
2-Iminothiolane	0.448297	0.307538	0.133815	0.756447	0.399994	0.185178	-0.384098	-0.512527	-0.932369	Not significant
2-Isopropylmalic acid	0.921572	0.163636	0.148533	0.979671	0.257142	0.204233	-0.0550254	-0.587573	-0.621699	Not significant
2-Ketobutyric acid	0.808225	0.00479618	0.0594775	0.950489	0.0156966	0.0985486	0.0600437	-0.888121	-0.829695	Significant in Cu only
2-Methacryloyloxyethyl phosphorylcholine	0.859291	0.000761779	0.000554254	0.967975	0.00673725	0.00337511	-0.0451003	1.1705	1.32206	Significant in Cu and Ni+Cu
2-Methylbenzoic acid	0.630056	0.559295	0.874444	0.845771	0.653335	0.892473	-0.199046	-0.379945	0.084209	Not significant
2-Methylbutyroylcarnitine	0.620583	0.0115935	0.0258046	0.835888	0.0300066	0.0505872	0.104625	2.45745	3.28016	Significant in Cu only
2-Methylbutyrylglycine	0.0639601	0.441451	0.0801145	0.265531	0.530515	0.11887	-0.607389	-0.158997	-0.397154	Not significant
2-Methylglutaric acid	0.521831	0.457394	0.0590872	0.795873	0.5678	0.0983132	0.299552	1.16802	1.584	Not significant
2-Methylthiazolidine-4-carboxylic acid	0.0772039	0.160117	0.597717	0.280803	0.249153	0.648184	-0.864611	-0.598324	-0.193061	Not significant
2-Naphthylamine	0.719935	0.0804294	0.398271	0.916983	0.155195	0.467684	-0.196453	1.39393	0.960702	Not significant
2-Naphthylaminomethyl-aminobutyric acid	0.886065	0.0120249	0.604302	0.972153	0.0405101	0.653354	-0.0368642	-0.98095	-0.142422	Significant in Cu only
2-Nonenal	0.695608	0.0229969	0.00311113	0.882887	0.0514507	0.0107131	0.0488403	0.453963	1.11556	Significant in Ni+Cu only
2-Nonylphenol	0.585809	0.161252	0.0105325	0.833851	0.249153	0.0245957	-0.0795223	0.31182	0.581892	Significant in Ni+Cu only
2-Octenal	0.670197	0.202997	0.00308449	0.891428	0.295857	0.0112188	-0.0862661	0.336288	0.754544	Significant in Ni+Cu only
2-Octenoylcarnitine	0.088853	0.0144121	0.750857	0.304321	0.0462762	0.795367	-0.396981	1.49626	-0.0538629	Significant in Cu only
2-Pentadecylfuran	0.713227	0.138911	0.0470561	0.895805	0.227879	0.0828188	-0.143608	0.68069	-0.721351	Not significant
2-Phosphonopropionic acid	0.228216	0.909428	0.810878	0.586841	0.929496	0.836218	-0.46562	0.06244	-0.128258	Not significant
2-Piperidinone	0.589248	0.232407	0.267765	0.815882	0.339605	0.330326	-0.0634475	-0.309025	-0.171656	Not significant
2-Propylacrylic acid	0.517562	0.592877	0.00543317	0.795873	0.674653	0.0161769	0.400666	0.288755	1.76979	Significant in Ni+Cu only
2-Propylacrylic acid	0.000483174	0.000162099	0.000429701	0.0180531	0.00237938	0.00299334	0.43224	1.25809	1.23738	Significant in all
2-Pyridinecarboxaldehyde	0.919482	0.00942113	0.0219084	0.979768	0.0332334	0.0418174	0.0300164	-0.916426	-0.725538	Significant in Cu and Ni+Cu
2-Pyrrolidinone	0.0549419	0.196478	0.116149	0.248144	0.291525	0.164611	-0.163834	-0.201679	0.354854	Not significant
2-Sec-Butylphenol	0.962977	0.162556	0.00739536	0.991576	0.249293	0.0191163	0.00929584	0.376591	0.594348	Significant in Ni+Cu only
2-Tetradecenal	0.880329	0.465277	0.041826	0.972153	0.552685	0.0690381	0.0448703	0.217716	0.736996	Not significant
2-Tetradecylglycidate	0.84527	0.00134993	0.190203	0.962217	0.00676675	0.253604	-0.0497669	0.357268	-0.188437	Significant in Cu only
2-Thiothinone	0.562605	0.0238932	0.374192	0.817457	0.0696463	0.445776	-0.0903042	-0.349231	-0.129576	Not significant
3-(2-Hydroxyethyl)histidine	0.754936	0.00333817	0.000110929	0.933216	0.0164962	0.00134094	-0.0486953	-1.44206	-2.94708	Significant in Cu and Ni+Cu
3-(3-pyridinyl)propanoic acid	0.756736	0.0910495	0.0032739	0.933216	0.172449	0.0113073	-0.0538207	-0.362552	-1.33141	Significant in Ni+Cu only
3-(Benzyloxy)Aspartic Acid	0.518591	0.445013	0.568244	0.793177	0.531687	0.622795	-0.151237	-0.184459	0.174009	Not significant
3-(Benzylsulfinyl)alanine	0.887368	0.0582115	0.0374874	0.972153	0.127941	0.0631448	0.0858502	-1.75453	-2.551	Not significant
3,4,3'-Tri-O-methylellagic acid	0.811276	0.710084	0.133705	0.950489	0.780584	0.187756	0.28696	-0.369105	2.32565	Not significant
3,4-Dihydroxyphenylpropionic acid	0.43562	0.913694	0.0597969	0.772065	0.930136	0.0986649	0.716932	-0.0576991	1.87072	Not significant
3,7-Dihydroxycoprostanic acid	0.450037	0.00248684	0.490682	0.772065	0.0100489	0.55359	0.341466	0.667146	-0.185704	Significant in Cu only
3-Adrenaline	0.273319	0.0526595	0.0417051	0.588241	0.118918	0.0690381	-0.587337	-1.60914	-1.84036	Not significant
3'-Amino-3'-deoxythimidine glucuronide	0.383076	0.477199	0.749334	0.758491	0.584342	0.785017	0.622711	1.02592	0.325393	Not significant
3-Aminobenzene-1,2-diol	0.0770249	1.72594e-05	7.61011e-06	0.352848	0.000397219	0.000194769	-0.250433	-1.06652	-1.00177	Significant in Cu and Ni+Cu
3'-Dephosphocoenzyme A	0.41942	2.20677e-05	5.77738e-05	0.772065	0.000397219	0.000713988	-0.181971	-1.78099	-1.52888	Significant in Cu and Ni+Cu
3-Hydroxy myristic acid	0.795994	0.00775577	0.000426355	0.946587	0.0224181	0.00275197	0.0578406	0.759656	1.27665	Significant in Cu and Ni+Cu
3-Hydroxy-1,2-propanediyl dibutanoate	0.65072	0.0268115	0.0271813	0.856097	0.058337	0.0527637	0.0808372	0.913357	0.612209	Not significant
3-Hydroxy-3-methylglutaric acid	0.455849	0.0102174	0.000369648	0.772065	0.027713	0.00248103	0.176648	-0.750888	1.58178	Significant in Cu and Ni+Cu
3-Hydroxy-4-aminopyridine	0.256784	0.00676891	0.00593067	0.631592	0.0203067	0.0168447	-0.560767	-2.32325	-2.11963	Significant in Cu and Ni+Cu
3-Hydroxybenzoic acid	0.16459	0.716581	0.0554292	0.478497	0.781724	0.0942058	-0.414492	0.196121	1.22314	Not significant
3-Hydroxydecanoic acid	0.928671	0.317641	0.00191444	0.979671	0.435245	0.0073423	-0.0133348	0.560964	1.14329	Significant in Ni+Cu only
3-Hydroxydodecanoic acid	0.968836	0.203425	0.00025818	0.993936	0.308645	0.00195164	-0.0069665	0.293045	1.17252	Significant in Ni+Cu only
3-hydroxydodecanoyl carnitine	0.022375	0.983389	0.0536615	0.188521	0.983389	0.0923912	-2.46218	-0.00965072	-1.34791	Not significant
3-Hydroxymyristic Acid	0.187052	0.845563	0.649929	0.512181	0.878853	0.701285	-0.187022	-0.0245786	0.0886063	Not significant
3-Hydroxypentadecanoic acid	0.634398	0.0165013	0.0087972	0.845864	0.039603	0.0217731	-0.101674	0.659855	0.432817	Significant in Cu and Ni+Cu
3-Hydroxypropionitrile	0.562872	0.00517832	0.0686681	0.817457	0.0225741	0.105308	0.166273	0.589288	0.592309	Significant in Cu only
3-Hydroxypyridine	0.820233	0.000276185	0.035765	0.139848	0.0145419	0.0237443	0.0273274	1.19508	0.407705	Significant in Cu and Ni+Cu
3-Hydroxypyridine	0.506144	0.970998	0.0716542	0.795873	0.973456	0.115379	-0.135916	-0.0112161	0.306382	Not significant
3-Hydroxysuberic acid	0.00290735	0.011331	2.96375e-06	0.0605953	0.0297156	0.000128415	-1.02196	0.432522	-2.61321	Significant in Cu and Ni+Cu
3-Indoleacrylic acid	0.0290728	0.0025095	0.0118849	0.0331147	0.55598	0.019086	0.549751	1.19904	0.737892	Significant in Ni and Ni+Cu
3-Methoxytyrosine	0.836367	0.821495	0.233758	0.965581	0.86573	0.298125	-0.0275921	-0.029046	0.244056	Not significant
3-Methyl sulfolene	0.337922	0.00527278	8.32565e-05	0.655638	0.0225741	0.00117995	0.69974	1.17355	1.11211	Significant in Cu and Ni+Cu
3-Methyl-2-oxovaleric acid	0.359083	0.758722	0.00895106	0.745133	0.814236	0.0220163	-0.360037	-0.123989	1.01526	Significant in Ni+Cu only
3-Methyl-2-oxovaleric acid	0.153128	0.147726	0.153187	0.417119	0.23717	0.207105	-0.550017	0.622999	0.630819	Not significant
3-Methylsulfinylpropyl isothiocyanate	0.00393629	0.659316	0.761457	0.0562275	0.728438	0.804522	-0.426721	-0.116155	-0.119815	Not significant
3-Methylthymidine	0.518591	0.445013	0.568244	0.793177	0.531687	0.622795	-0.151237	-0.184459	0.174009	Not significant
3-oxodecanoyl cysteamine	0.879386	0.492181	0.310836	0.979671	0.592927	0.378742	-0.0621334	-0.423964	0.698125	Not significant
3-oxodecanoyl cysteamine	0.585189	0.376214	0.413126	0.833851	0.465735	0.479646	0.114065	0.266097	-0.304567	Not significant
3-Oxotetradecanoic acid	0.939259	0.0199494	0.00161143	0.979671	0.0456646	0.0064724	0.0149496	0.558542	1.22425	Significant in Cu and Ni+Cu
3-Phenylpropyl isothiocyanate	0.452726	0.167941	0.0491335	0.772065	0.261829	0.085713	-0.670717	-1.49338	1.78932	Not significant
3-tert-Butyladipic acid	0.831688	0.0704719	0.428229	0.961893	0.130406	0.492961	-0.0432079	0.604159	0.14658	Not significant
3-Thiotolene	0.39764	0.0436801	0.0118893	0.713669	0.103772	0.0267023	-0.42745	-1.1938	-2.71385	Significant in Ni+Cu only
4-(1,1-Dimethylhexyl)phenol	0.448158	0.256327	0.0324948	0.756447	0.355913	0.0572042	-0.178184	0.251064	0.53646	Not significant
4-(4-Methylcyclohexyl)-4-oxobutanoic acid	0.276625	0.933827	0.537238	0.658529	0.945769	0.59492	-1.18455	-0.0587589	-0.516124	Not significant
4-(Dodecylamino)Phenol	0.308643	0.00871122	0.0667334	0.618792	0.0324467	0.103111	0.638076	1.17157	1.74266	Significant in Cu only
4,4'-Oxydianiline	0.987462	0.44236	0.111352	0.999386	0.559663	0.162714	-0.00854838	1.72947	2.70739	Not significant
4,5-Diphenylimidazole	0.240168	0.737259	0.154351	0.601939	0.799876	0.210769	1.90575	0.466088	3.63272	Not significant
4,8-Dimethyl-1,3,7-nonatriene	0.630601	0.191308	0.00947637	0.866813	0.288013	0.0227765	-0.0890157	0.318485	0.488217	Significant in Ni+Cu only
4-Aminohex-5-ynoic acid	0.232314	0.00110599	0.0548838	0.0180376	0.387454	0.146813	0.150359	1.43593	0.689458	Significant in Ni only
4-Aminophenol	0.329536	0.130773	0.707081	0.717013	0.216678	0.752699	0.265886	0.421695	0.111795	Not significant
4-Chlorobenzaldehyde	0.612174	0.109457	0.0297169	0.855794	0.193156	0.0533346	0.11612	0.406003	0.434799	Not significant
4-Chlorophenol	0.334167	0.000527326	0.0203097	0.719186	0.00360036	0.0423298	0.130516	-2.40788	-1.09778	Significant in Cu and Ni+Cu
4-Ethylphenol	0.505919	0.388975	0.0551917	0.795873	0.520385	0.0942058	-0.277331	0.684196	2.19461	Not significant
4-Ethynylaniline	0.525006	0.03697	0.149459	0.799176	0.0961689	0.203827	-0.198045	0.954271	0.436969	Not significant
4-Heptylphenol	0.516818	0.161068	0.0143667	0.793177	0.249153	0.0312419	-0.100148	0.337199	0.579319	Significant in Ni+Cu only
4-Hydroxybutyric acid (GHB)	0.444657	0.454719	0.21551	0.772065	0.5678	0.27981	-0.686949	-0.737626	0.834647	Not significant
4'-Hydroxymethohexital	0.00177013	0.00242935	0.0319286	0.313259	0.0026573	0.0370673	0.42981	1.42326	0.680072	Significant in Cu and Ni+Cu
4-Hydroxynonenal	0.690198	0.27529	0.406628	0.881417	0.39214	0.470832	-0.108036	-0.213193	-0.173211	Not significant
4-Hydroxyphenylpyruvic acid	0.836501	0.408811	0.522433	0.961893	0.532412	0.586072	-0.178678	-0.789356	0.325702	Not significant
4-Hydroxyprolylmethionine	0.0286374	0.0342265	0.00343562	0.159319	0.0907555	0.01148	0.945657	2.69932	3.59695	Significant in Ni+Cu only
4'-hydroxypropanolol	0.0449319	0.914906	0.331875	0.219845	0.927833	0.402362	-1.04213	-0.0546709	0.885311	Not significant
4-Indolecarbaldehyde	0.980261	0.570376	0.343986	0.991576	0.644023	0.414599	-0.00992528	0.390779	0.32111	Not significant
4-Indolecarbaldehyde	0.798682	0.520295	0.349517	0.94694	0.615035	0.4145	0.0912775	0.392068	0.294521	Not significant
4-Methoxycinnamic acid	0.838013	0.45416	0.779518	0.961893	0.5678	0.810207	0.132682	-0.422884	0.194378	Not significant
4-Methyl-5-thiazoleethanol	0.489963	0.0734285	0.0157387	0.786621	0.147215	0.0331723	0.250446	-0.999729	1.15656	Significant in Ni+Cu only
4-Methylbenzenecarbothioamide	0.000336857	0.294125	0.102162	0.714738	0.00136352	0.0418174	-2.02223	-0.277463	0.364963	Significant in Cu and Ni+Cu
4-Methylstyrene	0.85451	0.127531	0.0775855	0.967975	0.21749	0.115621	-0.019659	0.138405	0.267144	Not significant
4-Nitroaniline	0.371261	0.0010156	0.00119364	0.74629	0.0056645	0.00556095	-0.262148	-1.73236	-2.49223	Significant in Cu and Ni+Cu
4-Oxoproline	0.0409812	1.80614e-05	0.041724	0.250259	0.000397219	0.0747634	-0.417294	-0.967438	-0.480439	Significant in Cu only
4'-Phosphopantetheine	0.0255778	0.648964	0.482216	0.150178	0.720876	0.54878	-0.645451	0.0918544	0.238508	Not significant
4-Pyridoxic acid	0.0933786	0.000589024	0.00013868	0.393382	0.00382676	0.00130755	0.804376	-1.12487	2.31097	Significant in Cu and Ni+Cu
4-tearoylamino butanoic acid	0.379655	0.00229699	0.327338	0.755494	0.00967667	0.391619	0.317812	0.812931	0.180134	Significant in Cu only
4-tearoylamino butanoic acid	0.516594	0.192275	0.411912	0.793177	0.288413	0.479592	0.0639238	0.365647	0.0826363	Not significant
4'-Thiothymidine	0.109009	0.0132618	0.0198893	0.416631	0.032823	0.0418944	-0.826965	-2.9943	-2.11449	Significant in Cu and Ni+Cu
4'-Thiothymidine	0.338674	0.00102823	0.000747995	0.655638	0.0077136	0.0041918	-0.418497	-3.67259	-4.58039	Significant in Cu and Ni+Cu
4-Trimethylaminobutyraldehyde	0.129608	3.50142e-05	5.9499e-05	0.442456	0.000556153	0.000713988	0.710198	1.21927	2.35198	Significant in Cu and Ni+Cu
4-Trimethylammoniobutanoic acid	0.8101	0.357644	0.00431188	0.954978	0.448145	0.0136322	-0.0419613	1.25289	0.459317	Significant in Ni+Cu only
4-Undecylbenzenesulfonic acid	0.00630898	0.0116974	0.0324191	0.0858285	0.030079	0.0608434	-1.85135	0.767519	-0.987131	Significant in Cu only
5,6-Dihydrothymidine	0.0675515	0.000583334	0.000994672	0.270612	0.00570834	0.00498549	0.958507	1.73258	3.74008	Significant in Cu and Ni+Cu
5-Androstane-3,7,17-triol	0.519135	0.419871	0.0136485	0.793177	0.512068	0.0298675	0.13211	-0.162724	-0.557898	Significant in Ni+Cu only
5-Androstenetriol	0.472082	0.129076	0.0696032	0.768577	0.219216	0.106345	0.248753	0.417078	1.44323	Not significant
5-Formamidoimidazole-4-carboxamide ribotide	0.218255	0.00647928	0.0011691	0.572377	0.0195862	0.00551148	-0.292038	0.641211	0.795702	Significant in Cu and Ni+Cu
5-Hydantoinpropionic acid	0.063555	0.00140376	0.00172663	0.322664	0.00685082	0.00683744	-0.981238	-4.05462	-3.35202	Significant in Cu and Ni+Cu
5'-Methyl-5'-thioadenosine	0.200958	0.131083	0.0304719	0.49163	0.219744	0.0542163	0.355273	0.681614	0.477459	Not significant
5'-Methylthioadenosine	0.910737	0.102606	0.25421	0.979671	0.175897	0.318567	0.0232759	0.645669	0.464597	Not significant
5'-N-Methylcarboxamidoadenosine	0.778856	0.00148544	0.213829	0.937469	0.00698959	0.27854	0.0603438	-1.70277	-0.25849	Significant in Cu only
5'-N-Methylcarboxamidoadenosine	0.979008	6.29438e-05	1.84572e-05	0.991576	0.001807	0.000399258	0.00341545	-1.50897	-1.1753	Significant in Cu and Ni+Cu
5-Propynyluracil	0.146911	0.00444575	0.00341217	0.465413	0.0149196	0.0113548	-0.534972	-3.64463	-4.41019	Significant in Cu and Ni+Cu
5-Tetradecenoic acid	0.470737	0.286994	0.0651822	0.768577	0.381729	0.101094	0.188667	0.361114	0.705837	Not significant
5-Tetradecenoic acid	0.227702	2.97137e-06	0.0353503	0.586841	0.000106969	0.0657216	0.174323	0.753997	0.528969	Significant in Cu only
6,8-Dihydroxy-9,12-octadecadienoic acid	0.913112	0.0750381	0.667219	0.979671	0.136936	0.71604	0.0267706	0.78082	-0.0757761	Not significant
6-Decylubiquinol	0.292594	0.692253	0.132354	0.672707	0.7636	0.186855	0.207421	-0.145896	1.48857	Not significant
6-Hydroxy-2-naphthoic acid	0.392455	0.874891	0.165575	0.769367	0.899887	0.223268	0.310039	-0.0925825	-0.804084	Not significant
6-Hydroxymethylpterin	0.845972	0.206184	0.629708	0.967975	0.299201	0.677513	0.139656	1.02948	-0.351374	Not significant
6-Hydroxypicolinic acid	0.737626	0.0925422	0.124792	0.904334	0.162154	0.179049	-0.0362024	0.186184	0.829609	Not significant
6-Hydroxytestosterone	0.911056	0.101921	0.0230958	0.975115	0.186176	0.0431472	-0.0815917	3.00752	2.30635	Significant in Ni+Cu only
6-Oxycodol	0.403189	0.0726377	0.0325688	0.714738	0.146344	0.0572042	0.273142	0.751511	-0.639828	Not significant
6-Propyluracil	0.405616	0.00151184	0.000913749	0.772065	0.00698959	0.00446722	-0.388822	-3.64863	-2.68512	Significant in Cu and Ni+Cu
7-(2-Hydroxyethyl)guanine	0.038693	8.49324e-06	0.0237433	0.972153	0.00673725	0.0481548	-0.815083	1.56482	-0.987158	Significant in Cu and Ni+Cu
7-Hexadecynoic acid	0.176618	0.319154	0.403844	0.448087	0.409308	0.471533	-0.206001	0.421751	0.144018	Not significant
7-Hexadecynoic acid	0.9405	0.000390515	0.000584259	0.979671	0.00297308	0.00329664	0.0112893	0.877626	-0.876751	Significant in Cu and Ni+Cu
7-Methylguanine	0.909278	0.0027627	0.00341982	0.975115	0.0149404	0.01148	-0.0142085	-0.580973	-0.570576	Significant in Cu and Ni+Cu
8-HEPE	0.0276758	0.679861	0.605664	0.159319	0.74712	0.653354	-0.433807	-0.062939	0.0886588	Not significant
8-Hydroxy-7-methylguanine	0.00121117	0.0792698	0.000165213	0.0331861	0.153819	0.00159306	-0.97377	0.275274	-2.20742	Significant in Ni and Ni+Cu
8-Hydroxyguanosine	0.734727	0.398848	0.015874	0.904334	0.524118	0.0357786	0.0943781	-0.134623	0.701911	Significant in Ni+Cu only
8-Phenyltheophylline	0.614421	0.00212336	0.13053	0.830412	0.00924013	0.186606	-0.0832972	0.527522	0.187306	Significant in Cu only
9(10)-DiHOME	0.67539	0.231877	0.64031	0.871243	0.339605	0.692794	-0.115228	0.255874	-0.0833319	Not significant
9,10-DHOME	0.943839	0.050867	0.986089	0.979671	0.0982602	0.993617	-0.0125914	0.638884	0.0024205	Not significant
9,10-dihydroxy--octadecenoic acid	0.735379	0.0914906	0.47309	0.904334	0.161024	0.541456	-0.113976	0.757751	-0.202103	Not significant
9,10-Dihydroxystearic acid	0.246357	0.0209273	0.00730186	0.613568	0.0476276	0.0190835	0.339829	0.405246	1.01029	Significant in Cu and Ni+Cu
9,12,13-Trihydroxy-15-octadecenoic acid	0.995501	0.0278589	0.00724816	0.999386	0.0602848	0.0190835	-0.000715992	0.291608	0.464934	Significant in Ni+Cu only
9-HpODE	0.540012	0.109469	0.796676	0.796294	0.186051	0.823717	-0.124197	0.586111	0.0437122	Not significant
9-methylthiononanenitrile	0.665798	0.266344	0.0351006	0.888451	0.363679	0.0601098	0.141336	0.384769	-0.765719	Not significant
9-Oxo-ODE	0.780031	0.0495228	0.838831	0.933521	0.11401	0.868412	-0.0677019	0.961056	0.0414539	Not significant
Acefylline	0.35429	0.140941	0.267332	0.745133	0.22874	0.330326	0.452257	1.26037	1.21967	Not significant
Acetylcysteine	0.999386	0.812396	0.0477316	0.999386	0.855609	0.0836358	-0.000441198	-0.102324	0.721917	Not significant
Acrylic acid	0.174657	0.571695	0.00853567	0.490525	0.660033	0.0215295	-0.17342	-0.0903983	0.683009	Significant in Ni+Cu only
Acrylophenone	0.775279	0.243251	0.34286	0.933439	0.342067	0.414457	0.0517635	0.227194	0.252481	Not significant
Adenine	0.989313	0.0209959	0.0189098	0.994151	0.0634508	0.0370673	0.00381187	-1.13011	-1.1491	Significant in Ni+Cu only
Adenine	0.403137	0.0253093	0.00872132	0.772065	0.0556806	0.0217731	0.171898	-0.810207	-1.19059	Significant in Ni+Cu only
Adenosine	0.0975361	0.00998611	0.00659696	0.318154	0.0342024	0.017956	-0.420347	-0.646425	-0.750076	Significant in Cu and Ni+Cu
Adenosine	0.113561	0.0375946	0.00514657	0.416631	0.0779447	0.0157988	0.365883	-0.754313	-1.25257	Significant in Ni+Cu only
Adenosine 5'-monophosphate	0.208293	0.0241741	0.550413	0.557323	0.0537806	0.605454	-0.246163	-0.399267	-0.0668647	Not significant
Adipic acid	0.549	0.453186	0.0232855	0.79928	0.5678	0.0472875	0.328142	1.10746	1.71633	Significant in Ni+Cu only
Adipoylglycine	0.183361	0.00145176	0.00319282	0.459521	0.00979683	0.0112736	-0.160016	0.80321	-0.710242	Significant in Cu and Ni+Cu
Agmatine	0.107506	0.0619295	0.273381	0.339884	0.129203	0.340483	0.689708	1.12303	0.558348	Not significant
Ala-Lys	0.00096627	0.711593	0.00563711	0.0369933	0.780584	0.0165355	0.857315	0.0608943	1.5443	Significant in Ni and Ni+Cu
ala-met	0.461368	0.0388921	0.0163809	0.758911	0.0990942	0.0341755	0.379557	-1.29879	-2.14626	Significant in Ni+Cu only
ala-met	0.468817	0.0340726	0.0193439	0.781683	0.0721478	0.0411839	0.512308	-1.96481	-2.96766	Significant in Ni+Cu only
Alanine	0.478988	0.703168	0.731086	0.775055	0.762538	0.776425	0.103294	-0.0692401	0.0951155	Not significant
Alanine	0.172907	0.160411	0.529455	0.490525	0.254091	0.592272	0.172319	0.156113	0.0601643	Not significant
Alanylleucine	0.299679	0.467507	0.00509553	0.611001	0.553733	0.0148879	-0.204828	-0.125092	-0.591488	Significant in Ni+Cu only
Alanylleucine	0.458261	0.410857	0.000128019	0.772065	0.532412	0.00129989	-0.107411	-0.169456	-0.732731	Significant in Ni+Cu only
Alanyltryptophan	0.534104	0.000287632	0.000338485	0.795873	0.00255203	0.00234937	-0.107329	-1.08454	-0.833619	Significant in Cu and Ni+Cu
ALA-PRO	0.0145909	0.108054	0.149872	0.124935	0.193156	0.203827	-0.449987	-0.274549	-0.136722	Not significant
ALA-PRO	0.540917	0.00349919	0.0161938	0.796294	0.0130724	0.0357786	-0.230159	-1.00694	-0.626958	Significant in Cu and Ni+Cu
Allopurinol	0.441982	2.02696e-05	0.000912924	0.772065	0.000397219	0.00446722	0.191732	0.684015	0.637877	Significant in Cu and Ni+Cu
Allopurinol	0.875369	0.00256669	0.00133358	0.972153	0.0147429	0.00622844	-0.0303906	0.551627	0.631714	Significant in Cu and Ni+Cu
Allyl isothiocyanate	0.656189	0.180962	0.244811	0.885443	0.274448	0.309592	-0.336816	-1.47706	-1.18517	Not significant
Allylcysteine	0.0949766	0.393675	0.000379007	0.314081	0.484432	0.00273284	0.392964	-0.281037	-1.037	Significant in Ni+Cu only
Aminoadipic acid	0.0677478	0.129965	0.385802	0.270612	0.219744	0.456958	-0.251792	-0.26242	0.497859	Not significant
Arachidonic acid	0.309082	0.363563	0.304779	0.691614	0.491369	0.372507	-2.33142	-1.76278	-2.39346	Not significant
Arachidonic acid ethyl ester	0.00992607	0.000106185	4.09697e-05	0.0995027	0.00205802	0.000701606	-0.355609	-0.966174	-1.1788	Significant in Cu and Ni+Cu
Arachidonoyl amide	0.824736	0.399722	0.0916997	0.960245	0.490406	0.135084	0.0781248	0.286006	0.503473	Not significant
Arachidonoyl ethanolamine	0.53003	0.0618698	0.00505512	0.80003	0.129203	0.0148879	0.0953035	0.393867	0.682303	Significant in Ni+Cu only
Arachidoyl Ethanolamide	0.0340537	0.00451786	0.00524641	0.179437	0.0208067	0.0151644	1.13633	1.53309	1.50136	Significant in Cu and Ni+Cu
Arctigenic acid	0.0480672	1.8864e-05	1.80129e-05	0.229717	0.000969138	0.000399258	-0.309137	-2.34346	-1.82301	Significant in Cu and Ni+Cu
arg-ala	0.144136	0.0110743	0.189717	0.463939	0.0292362	0.253604	0.275385	-0.922232	-0.327621	Significant in Cu only
arg-ala	0.0865745	0.00104719	0.00150609	0.29996	0.0077136	0.0067283	0.237143	-0.917015	-0.901905	Significant in Cu and Ni+Cu
Arg-Glu	0.206381	0.142966	0.285839	0.496039	0.232249	0.353033	0.540618	0.622996	0.62649	Not significant
Arg-Gly	0.00876399	0.00611637	0.00454218	0.0947895	0.0256513	0.0141427	0.587691	0.837932	0.787089	Significant in Cu and Ni+Cu
Arginine	0.00445943	0.291995	0.0169963	0.0591234	0.387129	0.0347603	0.536461	0.362645	1.24479	Significant in Ni+Cu only
Arginyl-4-hydroxyproline	0.618675	0.0273248	0.00010937	0.857263	0.0758817	0.00134094	-0.086267	1.72028	0.892302	Significant in Ni+Cu only
arg-leu	0.036181	0.0110007	0.537832	0.23488	0.0292362	0.59492	0.522436	-0.914851	-0.128499	Significant in Cu only
arg-leu	0.288095	0.00981503	0.5673	0.598015	0.033899	0.622795	0.242427	-0.951237	-0.163561	Significant in Cu only
Arg-pro	0.125837	0.00946061	0.00124377	0.37208	0.0332334	0.00594407	0.600439	1.7805	2.00484	Significant in Cu and Ni+Cu
Ascorbic acid	0.315673	0.673728	0.0685838	0.69836	0.751539	0.111766	-0.413744	0.207788	1.09009	Not significant
Asparagine	0.999015	0.0205822	3.18956e-05	0.999015	0.0631291	0.000569961	-0.000288515	-0.852185	-3.36953	Significant in Ni+Cu only
Aspartic acid	0.018043	0.018666	0.0280928	0.178626	0.0429751	0.0540036	1.16476	0.994989	1.85879	Significant in Cu only
Aspartic acid	0.349193	0.000436817	0.000775126	0.667526	0.00462514	0.0041918	0.187627	-0.869142	-0.774082	Significant in Cu and Ni+Cu
Aspartylproline	0.578087	0.0356359	0.372001	0.833663	0.0932889	0.444454	-0.192368	0.97358	-0.223231	Not significant
Asp-lys	0.0626689	0.0457658	0.040006	0.322297	0.0901655	0.0723396	-0.20798	-0.597322	-0.23269	Not significant
Asp-lys	0.00181098	0.00488193	0.0167082	0.756447	0.0026573	0.0631448	-0.364628	-0.416502	-0.48144	Significant in Cu only
Azelaic acid	0.291794	0.034252	0.00686107	0.672707	0.0721478	0.0186095	0.132833	0.450197	0.887271	Significant in Ni+Cu only
Benzaldehyde	0.335058	0.00758568	0.0729147	0.655638	0.0299076	0.109773	0.323852	0.818035	0.555551	Significant in Cu only
Benzene	0.810918	0.0981894	0.0235682	0.954978	0.181783	0.0435647	0.0301798	0.413784	0.586757	Significant in Ni+Cu only
Benzoic acid	0.458554	4.1921e-05	0.0171321	0.101081	0.0077136	0.0936253	0.0643726	0.71312	0.28534	Significant in Cu only
Betaine	0.68155	0.553875	9.09424e-05	0.897811	0.632341	0.00124591	0.0800233	0.118276	1.01568	Significant in Ni+Cu only
Biflavone	0.490191	0.0128252	0.014464	0.795556	0.0321441	0.0333009	-0.22824	1.98094	0.894931	Significant in Cu and Ni+Cu
Bilirubin	0.456557	0.000152972	0.000880085	0.772065	0.00168269	0.00446722	-0.202804	-1.69151	-0.97377	Significant in Cu and Ni+Cu
Butyl isothiocyanate	0.39764	0.0436801	0.0118893	0.713669	0.103772	0.0267023	-0.42745	-1.1938	-2.71385	Significant in Ni+Cu only
Butyl levulinate	0.499168	8.6506e-05	0.000146256	0.793177	0.00199449	0.00157158	-0.13987	1.02842	1.2439	Significant in Cu and Ni+Cu
Butyl vanillyl ether	0.458024	0.066092	0.226345	0.772065	0.123455	0.290136	-0.101938	-0.520716	1.10834	Not significant
Butyric acid	0.920998	0.0390647	0.000504006	0.979671	0.0801535	0.0029789	0.0281392	0.797966	0.884932	Significant in Ni+Cu only
Butyrolactone	0.150527	0.45707	0.11879	0.465694	0.5678	0.17227	0.378063	-0.250891	0.770553	Not significant
Butyryl trihexyl citrate	0.319597	0.293954	0.210537	0.636931	0.387454	0.274712	1.15893	3.46496	2.98637	Not significant
Caprolactam	0.018455	0.00128178	0.000933986	0.139848	0.00892903	0.00473911	-0.420536	0.402117	0.926471	Significant in Cu and Ni+Cu
Caprylic acid	0.486993	0.000358285	0.000282874	0.795556	0.00293323	0.00203669	0.175591	0.855961	1.24825	Significant in Cu and Ni+Cu
Capryloylglycine	0.00113881	0.526123	0.283696	0.0369933	0.620074	0.348893	-0.694227	0.221884	-0.15711	Significant in Ni only
Capryloylglycine	0.00112799	0.47211	0.00722067	0.742963	0.00237938	0.0193063	-1.33962	0.427595	-0.613446	Significant in Cu and Ni+Cu
Carnitine	0.374729	0.363125	0.985646	0.687561	0.452255	0.991541	-2.42411	-2.60894	-0.030072	Not significant
Celanide	0.534602	0.0121036	0.692243	0.795873	0.0309227	0.73889	-0.0335611	1.98727	-0.0207749	Significant in Cu only
Cetrimonium	0.403453	0.0756003	0.20838	0.714738	0.149444	0.273624	0.561188	1.54054	0.565177	Not significant
Cetylmannoside	0.165105	0.889059	0.119197	0.478497	0.912091	0.17227	-0.538829	0.0335733	0.414975	Not significant
Cetylmannoside	0.771889	0.585648	0.39176	0.933439	0.659456	0.462682	0.0585477	0.174584	0.122496	Not significant
Cholestane-3,7,12,25-tetrol-3-glucuronide	0.037782	0.00355883	0.0122323	0.241318	0.013171	0.0286627	0.721396	2.08991	1.5873	Significant in Cu and Ni+Cu
Cholic acid glucuronide	0.293716	0.345756	0.418354	0.603587	0.437248	0.481635	-2.00068	0.867461	-1.25524	Not significant
Choline	0.0984196	0.590672	0.00494282	0.318507	0.663295	0.0148879	-0.497558	0.150599	-1.52877	Significant in Ni+Cu only
Cinnamaldehyde	0.928869	0.0431081	0.0487311	0.986473	0.103772	0.0794782	0.0096534	0.158087	0.329797	Not significant
Cinnamic acid	0.0584437	0.000493472	0.00129769	0.255536	0.00494676	0.00613047	0.624267	1.27898	1.1791	Significant in Cu and Ni+Cu
Cinnamic acid	0.00153545	0.00126432	0.00697051	0.0380024	0.00641884	0.0187777	0.370206	0.876057	0.723366	Significant in all
cis-Linoleic acid	0.831351	0.0263028	0.0211186	0.961893	0.0575465	0.043557	0.0575104	0.606643	-0.591406	Significant in Ni+Cu only
Citrinin	0.157913	0.887764	0.230693	0.421444	0.916761	0.295373	-0.740957	-0.0765325	0.943112	Not significant
Citronellyl Acetate	0.165541	0.440302	0.136953	0.478497	0.558845	0.191637	-0.917967	-0.629945	1.17917	Not significant
Cortisol lactate	0.861825	0.000754159	0.000669511	0.969553	0.00474043	0.00355827	0.0466791	-3.03713	-3.94027	Significant in Cu and Ni+Cu
Crotonic acid	0.0705755	0.151406	0.0127406	0.270612	0.24076	0.0284586	-0.14563	-0.124154	0.358014	Significant in Ni+Cu only
Cyclamic acid	0.449144	0.0503975	0.0232131	0.756447	0.115074	0.0431701	-0.523652	-1.87769	-4.46447	Significant in Ni+Cu only
Cyclic ADP-ribose	0.683167	0.00236995	0.0159628	0.878357	0.00980131	0.0357786	0.0772481	-1.11862	-0.645248	Significant in Cu and Ni+Cu
Cyclic AMP	0.907913	0.229963	0.953159	0.979671	0.339605	0.962885	0.0909638	0.87082	0.0271689	Not significant
Cyclic GMP	0.709783	0.31221	0.996031	0.895141	0.429289	0.996627	-0.176406	0.540687	-0.00176953	Not significant
Cyclohexanecarboxamide	0.256733	0.0611151	0.0115989	0.573463	0.129203	0.0264843	0.336024	0.353164	0.977989	Significant in Ni+Cu only
Cyclopentadecanolide	0.0360178	0.139259	0.140466	0.23488	0.227879	0.195842	-0.848795	-0.434108	-0.421978	Not significant
Cyclopentyl mercaptan	0.134908	0.206785	0.000337585	0.385049	0.299201	0.00252268	-0.736942	-0.393276	-3.24614	Significant in Ni+Cu only
cys-ala	0.339783	0.000645898	0.00148649	0.655638	0.00617358	0.00671371	-0.373562	-2.33793	-2.7812	Significant in Cu and Ni+Cu
Cystathionine	0.530714	0.0227726	0.016263	0.795873	0.0512384	0.0357786	0.405521	-2.39359	-3.50017	Significant in Ni+Cu only
Cysteine	0.403878	0.535936	0.634431	0.772065	0.629765	0.688314	-0.220415	-0.276489	0.280303	Not significant
Cytidine	0.402343	3.31757e-05	0.021977	0.270612	0.00673725	0.32804	-0.150507	-1.47693	-0.811806	Significant in Cu only
Decadienyl-carnitine	0.0717682	0.439719	0.0415785	0.270612	0.529983	0.0690381	-0.262752	0.28728	0.308242	Not significant
Decaglycerol	0.0545357	0.000807368	1.6687e-08	0.248144	0.00673725	2.02181e-06	-0.424228	-1.11178	-2.68575	Significant in Cu and Ni+Cu
Decanamide	0.446278	0.0973266	5.67542e-05	0.756447	0.181001	0.000863925	0.0806348	0.483421	0.732064	Significant in Ni+Cu only
Decanophenone	0.187484	0.0270364	0.00222002	0.467005	0.0755917	0.00903393	0.388982	1.38011	0.955011	Significant in Ni+Cu only
Decarbamoylsaxitoxin	0.884246	0.306556	0.000383051	0.979671	0.424463	0.00252814	-0.0263103	0.655307	1.27783	Significant in Ni+Cu only
Deepoxy-deoxynivalenol	0.906816	0.629825	0.594509	0.975115	0.703419	0.646411	-0.0148326	0.0487014	0.0712618	Not significant
delta-Valerolactone	0.521831	0.457394	0.0590872	0.795873	0.5678	0.0983132	0.299552	1.16802	1.584	Not significant
Deoxyadenosine	0.0868496	0.00781845	0.00601486	0.29996	0.0302868	0.0165913	-0.574388	-1.01209	-0.836081	Significant in Cu and Ni+Cu
Desthiobiotin	0.0147497	0.000233035	0.000293332	0.153707	0.00219719	0.00207428	0.785407	2.31235	2.13773	Significant in Cu and Ni+Cu
Desthiobiotin	0.019395	0.000804687	0.00107306	0.139848	0.00673725	0.0053136	0.422403	1.82122	1.67914	Significant in Cu and Ni+Cu
Diaminopimelic acid	0.138482	0.00154885	0.019634	0.453214	0.00704996	0.0415778	0.399204	2.67739	0.846615	Significant in Cu and Ni+Cu
Diaminopimelic acid	0.0103295	0.001051	0.0592277	0.0079862	0.354847	0.496056	0.321255	1.94685	0.676253	Significant in Ni only
Dicyclomine	0.283381	0.266134	0.0441378	0.595593	0.363679	0.0725625	-0.133356	0.618878	0.395152	Not significant
Didecyldimethylammonium	0.118258	0.0746532	0.110105	0.363298	0.148944	0.157129	1.01372	1.01989	1.04534	Not significant
Diethylamino nonanoate	0.118707	0.230444	0.52384	0.363298	0.326595	0.588246	-1.22597	-0.791733	0.505021	Not significant
Diethylaminoethyl-dextran	0.0230964	0.0412621	0.712181	0.190545	0.0829431	0.754074	-1.02036	-0.812185	0.0848213	Not significant
Diethylphosphate	0.98386	0.244395	0.141108	0.999333	0.35581	0.195842	0.00910141	1.6064	-0.881032	Not significant
Diethylpropion	0.34197	0.158353	0.000476637	0.656775	0.248409	0.00310949	-0.102494	0.30988	0.524421	Significant in Ni+Cu only
Diethylstilbestrol dipropionate	0.277713	0.760776	0.0060333	0.658529	0.814236	0.0168447	0.154903	-0.0568424	-0.634428	Significant in Ni+Cu only
Dihomo-linolenic acid	0.390316	0.0235402	0.547243	0.709823	0.0691073	0.611187	0.182376	0.971054	0.240547	Not significant
Dihomo-linolenic acid ethyl ester	0.103403	0.243858	0.449796	0.329446	0.342067	0.514947	-0.397832	0.760628	-0.194903	Not significant
Dihomo-Linolenoyl Ethanolamide	0.000664815	0.562417	0.00534996	0.14952	0.00205802	0.0117905	-1.46116	0.412656	-0.964819	Significant in Cu and Ni+Cu
Dihydrojasmone	0.442846	0.00629318	0.204342	0.772065	0.01917	0.268836	-0.128843	-0.946952	1.35232	Significant in Cu only
Dihydrothymine	0.136565	0.000185406	3.02394e-05	0.453214	0.00186297	0.000516264	-0.501766	-2.50341	-2.29114	Significant in Cu and Ni+Cu
Dimethyl (3,3-diethylbutyl)malonate	0.138286	0.129583	0.0364488	0.453214	0.215609	0.0671337	0.277263	0.390276	0.848304	Not significant
Dimethyl 2-aminopentanedioate	0.415655	0.00324868	0.76116	0.772065	0.0124901	0.793209	0.154309	0.790317	-0.0773862	Significant in Cu only
Dimethylglycine	0.588362	0.914024	0.00187266	0.833851	0.927833	0.00793466	0.0868955	0.0253623	0.656029	Significant in Ni+Cu only
Dimethylphysostigmine	0.152588	0.00901187	0.270077	0.417119	0.0326664	0.337391	0.206361	-0.723225	0.417739	Significant in Cu only
Dimethylsphingosine	0.0631104	0.323791	0.00584742	0.265531	0.413286	0.0162384	0.858199	0.491216	1.1801	Significant in Ni+Cu only
Diphenyl sulfide	0.845585	0.0733682	0.0057901	0.962217	0.134508	0.0166151	0.0587059	0.767199	1.54774	Significant in Ni+Cu only
Docosatrienoic acid	0.0134076	0.471863	0.0046569	0.117245	0.55598	0.0143909	-0.620852	0.475423	-0.600825	Significant in Ni+Cu only
Dodecanamide	0.55504	0.112239	7.24555e-05	0.817457	0.1963	0.00106354	0.0780246	0.492374	0.775127	Significant in Ni+Cu only
Dodecyl sulfate	0.545952	0.18216	5.46301e-05	0.797774	0.279594	0.000697855	0.0651761	0.138431	0.430676	Significant in Ni+Cu only
Dodecyltrimethylammonium	0.0130411	0.635892	0.359115	0.116519	0.70827	0.430309	0.530598	0.0654235	0.235528	Not significant
Dopa	0.188996	0.268319	0.504352	0.467936	0.363957	0.567914	-0.630565	-0.574266	-0.226611	Not significant
dTDP-rhamnose	0.0280907	0.000439524	0.235001	0.222478	0.00316457	0.300195	0.598492	-1.40491	0.185851	Significant in Cu only
Ecgonine	0.0428574	0.00660451	0.00335013	0.215602	0.0271445	0.0113794	-0.75694	-1.83887	-2.71356	Significant in Cu and Ni+Cu
Eicosadienoic acid	0.166271	0.894309	0.00942307	0.427109	0.918902	0.0227765	-0.40761	0.0285332	-1.04653	Significant in Ni+Cu only
Eleostearic acid	0.881712	0.0418559	0.975089	0.972153	0.103772	0.984673	-0.0482947	1.0518	-0.00701911	Not significant
epsilon-(gamma-Glutamyl)lysine	0.00093277	0.252936	0.000913469	0.0369933	0.365558	0.00446722	0.309619	0.111188	0.419663	Significant in Ni and Ni+Cu
epsilon-(Hexanoyl)lysine	0.369584	0.785369	0.00233596	0.74629	0.833797	0.00864523	-0.101853	-0.0538398	-0.601762	Significant in Ni+Cu only
Eptapirone	0.0417098	0.270382	8.67389e-06	0.250259	0.38794	0.000194769	4.20899	0.223239	3.82031	Significant in Ni+Cu only
Ethyl dipropylthiocarbamate	0.0558752	0.296161	0.16576	0.303104	0.414613	0.223268	-0.514254	-0.385046	0.721021	Not significant
Ethyl myristate	0.486162	0.0912914	0.00666158	0.795556	0.161024	0.0183194	0.0941242	0.19507	0.425118	Significant in Ni+Cu only
Ethylestrenol	0.359946	0.0496541	0.035567	0.682985	0.11401	0.0606557	-0.303684	0.499176	0.617806	Not significant
Ethylestrenol	0.0359593	0.367137	0.0549642	0.23488	0.494511	0.0942058	-0.291196	0.103493	-0.324013	Not significant
Ethylmalonic acid	0.106791	0.0182914	0.710058	0.416631	0.0423591	0.753841	-0.697486	-1.55228	0.120407	Significant in Cu only
Eucalyptol	0.783879	0.00398592	0.00410048	0.933839	0.01883	0.0131664	0.0558601	0.466131	0.472189	Significant in Cu and Ni+Cu
farnesyl monophosphate	0.742635	0.0567716	0.131841	0.907666	0.107567	0.186855	0.0815761	-0.385909	-0.335531	Not significant
Fenipentol	0.408955	0.0284675	0.000177141	0.717861	0.0785245	0.00164313	0.177852	0.440573	0.67523	Significant in Ni+Cu only
Ferulic acid	0.530242	0.577558	0.0640419	0.795873	0.664863	0.105231	-0.338929	0.676213	2.56049	Not significant
Flavin mononucleotide (FMN)	0.693303	0.70172	0.906343	0.90026	0.762538	0.928945	0.0688314	0.0931833	-0.0265123	Not significant
Flavin mononucleotide (FMN)	0.275049	0.369616	0.00176487	0.658529	0.496162	0.00685183	-0.0811978	0.0395434	-0.244072	Significant in Ni+Cu only
Fructose 6-phosphate	0.505272	0.0764572	0.0621723	0.793177	0.150354	0.097159	-0.456541	-2.09715	-2.55055	Not significant
Fucose	0.276529	0.74444	0.00571152	0.658529	0.80546	0.0165531	0.162033	-0.0708342	0.499109	Significant in Ni+Cu only
Galactocerebroside	0.114478	2.55269e-07	1.69782e-06	0.416631	1.44409e-05	8.40421e-05	-0.465792	-2.22251	-1.78225	Significant in Cu and Ni+Cu
Gentisic acid	0.604278	0.000290003	0.000153221	0.829684	0.00255203	0.00134834	-0.17778	-2.96516	-1.83772	Significant in Cu and Ni+Cu
Gln-Gln	0.0458054	0.0052432	0.000472683	0.221482	0.0225741	0.00310949	1.02996	-0.924824	2.79312	Significant in Cu and Ni+Cu
Glu-Ala	0.609942	0.000783579	0.551176	0.140933	0.0149404	0.0521697	0.0960718	2.13657	0.0800475	Significant in Cu only
Glu-Ala	0.293885	0.00120003	0.996627	0.672707	0.0062528	0.996627	0.248732	2.05726	0.000700572	Significant in Cu only
Glucose	0.36516	0.275247	0.14403	0.745133	0.39214	0.198731	-0.483078	-0.626005	-0.963919	Not significant
Glucose lactate ketone	0.00377651	0.0291923	0.258378	0.0712142	0.0628269	0.322769	0.777052	0.924726	0.50951	Not significant
Glu-Gly	0.481352	0.000802021	0.00126965	0.795556	0.00489625	0.00571342	-0.151947	-1.5439	-1.25325	Significant in Cu and Ni+Cu
Glutamine	0.0498871	0.870381	0.0279081	0.283405	0.897581	0.0539103	0.203723	-0.0467867	0.977822	Not significant
Glutamyl-2-aminobutyric acid	0.96401	0.00368699	0.000137179	0.991576	0.0178277	0.00157158	-0.0076416	-0.918316	1.9501	Significant in Cu and Ni+Cu
Glutamyl-2-aminobutyric acid	0.540917	0.00349919	0.0161938	0.796294	0.0130724	0.0357786	-0.230159	-1.00694	-0.626958	Significant in Cu and Ni+Cu
Glutamyl-3-(methylsulfinyl)alanine	0.0216184	0.000110927	0.000137204	0.188521	0.00126355	0.00130755	-1.10469	-3.76414	-5.09371	Significant in Cu and Ni+Cu
Glutamyl-5-hydroxytryptophan	8.9564e-05	0.0793423	0.000490372	0.0079862	0.153819	0.00314911	0.593588	0.241214	1.11916	Significant in Ni and Ni+Cu
Glutamylcysteine	0.0883041	0.00240083	0.00249764	0.380092	0.00980131	0.00899151	-0.821991	-4.13608	-2.92211	Significant in Cu and Ni+Cu
Glutamylisoleucine	0.489872	0.00101034	0.18873	0.795556	0.0056645	0.253346	-0.0836203	-0.565924	-0.26905	Significant in Cu only
Glutamylisoleucine	3.85234e-05	0.0496262	0.00503799	0.201302	0.000969138	0.0435647	-1.80399	0.421065	-0.996036	Significant in Cu and Ni+Cu
Glutamyl-S-propylcysteine	0.0405366	0.000971589	0.000987829	0.250259	0.00557608	0.00477049	-0.639384	-2.80352	-2.75916	Significant in Cu and Ni+Cu
Glutamyltyrosine	0.000289816	0.0938919	0.000187979	0.0314217	0.163437	0.00161825	-1.00587	-0.207693	-2.09977	Significant in Ni and Ni+Cu
Glutamyltyrosine	8.71451e-05	0.318415	0.000141868	0.0079862	0.409308	0.00157158	-2.40925	0.21804	-2.32112	Significant in Ni and Ni+Cu
Glutamylvaline	0.204431	2.88974e-05	0.000443988	0.494242	0.00131965	0.00304132	0.386072	-1.20106	1.36169	Significant in Cu and Ni+Cu
Glutamylvaline	0.213629	0.00421395	0.000430864	0.567766	0.0145724	0.00275197	-0.132856	-0.445676	0.521877	Significant in Cu and Ni+Cu
Glutarylglycine	0.0955234	8.10344e-05	0.00257646	0.314081	0.00199449	0.00998984	-0.308347	-1.27612	-1.02788	Significant in Cu and Ni+Cu
Glutathione	0.0733485	1.34447e-05	4.91494e-05	0.346591	0.000380293	0.000654361	-0.479571	-2.10489	-1.21627	Significant in Cu and Ni+Cu
Glutathione	0.212275	0.00218989	0.00510752	0.0227699	0.638545	0.0151644	-0.431326	-2.9062	-1.55878	Significant in Ni and Ni+Cu
Glycerol 3-phosphate	0.0310783	0.00238379	0.0013867	0.231345	0.00980131	0.00599532	0.312697	1.28389	1.4453	Significant in Cu and Ni+Cu
Glycerol phenylbutyrate	0.0599851	0.208837	0.822397	0.259476	0.300112	0.855709	-0.356132	-0.340162	0.0503555	Not significant
Glycerophospho-N-palmitoyl ethanolamine	0.148689	0.0106039	0.000667031	0.465694	0.0283726	0.00355827	0.17342	0.337141	0.507061	Significant in Cu and Ni+Cu
Glycerophospho-N-palmitoyl ethanolamine	0.892054	0.0133681	0.017142	0.972153	0.0437638	0.0347603	0.0131146	0.286899	0.396457	Significant in Cu and Ni+Cu
Glyceryl 2-myristate	0.396897	0.201322	0.0156744	0.713669	0.295398	0.0331723	0.262067	0.418447	0.973175	Significant in Ni+Cu only
Glyceryl palmitoleate	0.276272	0.90128	0.416353	0.58833	0.923756	0.480896	-0.42048	-0.068252	-0.332993	Not significant
Glyceryl palmitoleate	0.35713	0.0538595	0.0103522	0.745133	0.103036	0.024773	-0.295747	-0.694477	-1.39208	Significant in Ni+Cu only
Glycerylmonooleate	0.0106698	0.824079	0.0406515	0.130727	0.863321	0.0731726	-0.474222	0.0236668	-0.428155	Not significant
Glycidyl Stearate	0.992314	0.151966	0.00228333	0.994734	0.24076	0.00911161	-0.00202017	0.26964	0.558204	Significant in Ni+Cu only
Glycol oleate	0.00311593	0.000792065	0.0236667	0.991576	0.0149404	0.0414447	-1.0662	-0.776223	-0.337893	Significant in Cu and Ni+Cu
Glycol oleate	0.0195888	0.000397912	0.000232357	0.184695	0.00297308	0.00185082	-0.459692	0.535461	-0.807048	Significant in Cu and Ni+Cu
glycyclamide	0.761392	0.00186491	0.00487806	0.0180376	0.897063	0.0341755	0.0815882	-2.69349	-1.29473	Significant in Ni and Ni+Cu
Glycylleucine	0.881616	0.213514	0.0926254	0.979671	0.322214	0.142169	-0.0382319	0.397535	-0.601488	Not significant
Glycylproline	0.0731303	8.73499e-05	6.91515e-10	0.271874	0.00199449	2.84213e-07	0.333232	1.5737	1.98956	Significant in Cu and Ni+Cu
Glycylproline	0.293885	0.00120003	0.996627	0.672707	0.0062528	0.996627	0.248732	2.05726	0.000700572	Significant in Cu only
Gly-Lys	0.0116096	0.00677164	0.000646044	0.108444	0.0272857	0.0037932	0.646497	0.927358	0.862858	Significant in Cu and Ni+Cu
Gly-Lys	0.00118164	0.399706	0.00619687	0.0369933	0.524118	0.0171606	0.670701	0.191495	0.814317	Significant in Ni and Ni+Cu
Glyoxylic acid	0.92201	0.970249	0.246349	0.979671	0.973456	0.310683	-0.034626	0.0248191	0.722239	Not significant
GlyPhe	0.216365	0.978029	0.173922	0.508149	0.980414	0.232841	0.488507	-0.0082233	0.249709	Not significant
GlyPhe	0.105753	0.715032	0.942711	0.416631	0.781724	0.954766	0.260957	-0.0942984	0.0113989	Not significant
Guanidinosuccinic acid	0.0250148	0.000111829	0.000714765	0.150178	0.00205802	0.00413758	0.662547	1.36473	1.49702	Significant in Cu and Ni+Cu
Guanine	0.00307535	0.0623333	0.0281489	0.051226	0.129389	0.0509655	1.11483	-1.11738	-1.72148	Not significant
Guanine	0.00128316	0.0586045	0.0242087	0.0369933	0.110511	0.0484175	1.19775	-1.09313	-1.74285	Significant in Ni and Ni+Cu
Guanosine	0.167649	0.0789084	0.0675375	0.427974	0.153819	0.103962	0.650105	-1.35079	-1.49869	Not significant
Guanosine	0.0108939	0.0797285	0.0451335	0.130727	0.143511	0.0801474	1.01209	-1.18099	-1.63583	Not significant
Heptadecanoic acid	0.00122918	0.00426869	0.131037	0.0369933	0.0145724	0.186657	-0.65525	-0.440791	0.194881	Significant in Ni and Cu
Hexadeca-4,7,10,13-tetraenoic acid	0.0715571	0.727819	0.289981	0.270612	0.785128	0.356833	-0.637114	0.115627	0.778898	Not significant
Hexadecanamide	0.100941	0.329555	0.0151015	0.324115	0.418046	0.0323266	0.172372	0.197039	0.882889	Significant in Ni+Cu only
Hexadecanedioic acid	0.0489222	0.00872371	3.12887e-05	0.283405	0.0245006	0.000516264	0.371676	1.13935	1.70541	Significant in Cu and Ni+Cu
Hexanoylglycine	0.0160188	9.68444e-06	0.000558413	0.129093	0.000969138	0.00337511	1.06415	1.4644	3.02578	Significant in Cu and Ni+Cu
Hippuryllysine	0.0122822	2.62743e-06	1.57785e-05	0.143051	0.000104046	0.000297537	-0.493756	-1.84505	-1.33504	Significant in Cu and Ni+Cu
Histidine	0.0299628	0.00688801	0.00139049	0.228178	0.0205087	0.00599532	1.56202	2.81933	3.20174	Significant in Cu and Ni+Cu
Histidinol phosphate	0.11554	7.18536e-07	0.0590548	0.416631	3.55675e-05	0.0983132	-0.418901	-2.95104	-1.07803	Significant in Cu only
Histidinyl-Leucine	0.437326	0.265161	0.0922647	0.772065	0.381831	0.142169	0.252882	0.329268	-0.648474	Not significant
Histidinyl-Leucine	0.972592	0.734413	0.0110759	0.991576	0.790167	0.0257185	-0.00522262	0.065816	-0.745619	Significant in Ni+Cu only
Histidylphenylalanine	0.852942	0.00672264	0.0228342	0.967975	0.0272857	0.0428532	0.0485339	-1.43793	-0.890885	Significant in Cu and Ni+Cu
Homocystine	0.284157	0.539142	0.00904646	0.595593	0.619059	0.0225339	-0.625689	-0.257022	-2.85443	Significant in Ni+Cu only
Hydrocinnamic acid	0.578437	0.478098	0.0565663	0.815882	0.584342	0.0954684	-0.218127	0.551365	2.03118	Not significant
Hydrolyzed fumonisin B1	0.721617	0.00977504	0.150267	0.916983	0.033899	0.203827	-0.0598259	0.367371	0.362278	Significant in Cu only
Hydroxyphenylacetic acid	0.015948	0.688683	0.915848	0.129093	0.75279	0.936353	1.03961	0.524903	-0.0842769	Not significant
Hydroxypropionylcarnitine	0.135326	0.351348	0.00730368	0.453214	0.476485	0.0190835	0.437847	-0.121949	0.440042	Significant in Ni+Cu only
Hydroxypropionylcarnitine	0.141984	0.125238	0.013662	0.402452	0.215368	0.0298675	0.397063	-0.18672	0.377734	Significant in Ni+Cu only
Hydroxytyrosol	0.665174	0.0397872	0.324244	0.868485	0.0807986	0.389093	-0.138478	-0.712733	0.997234	Not significant
Iditol	0.525513	4.5002e-05	0.000520248	0.795873	0.000636457	0.00302968	-0.151242	-1.87881	-1.3011	Significant in Cu and Ni+Cu
Imidazoleacetic acid	0.109302	0.186711	0.00683431	0.416631	0.285473	0.0186095	0.14116	-0.163972	0.241431	Significant in Ni+Cu only
Imidazolelactic acid	0.140454	0.397576	0.00805254	0.455899	0.524118	0.0205729	1.07044	0.415207	1.76136	Significant in Ni+Cu only
Imidazolelactic acid	0.157458	0.140222	0.00301401	0.421444	0.228696	0.0110603	0.677273	0.761822	1.71654	Significant in Ni+Cu only
Imidazolepropionic acid	0.345237	0.0014186	0.0215804	0.738994	0.00685082	0.044279	-0.220206	-1.9252	-0.7831	Significant in Cu and Ni+Cu
Indole	0.0053591	0.00470638	0.0109356	0.0840531	0.0156616	0.0259312	0.43266	0.949331	0.675555	Significant in Cu and Ni+Cu
Indole-3-acetic acid	0.763399	0.686711	0.212296	0.933439	0.752635	0.275248	0.288822	0.595266	1.35895	Not significant
Indole-3-acetic acid	0.75793	0.229984	0.141442	0.923508	0.339605	0.195842	0.0979749	0.869207	0.797043	Not significant
Indole-3-acrylic acid	0.532352	0.769228	0.13359	0.80003	0.823314	0.185178	0.183659	0.110423	0.582306	Not significant
Indole-3-acrylic acid	0.609618	0.492608	0.450124	0.829684	0.592927	0.516664	0.186894	-0.311054	0.290168	Not significant
Indole-3-carboxaldehyde	0.0109836	0.00337148	0.0101415	0.104983	0.0164962	0.0238179	0.577512	1.19706	0.789721	Significant in Cu and Ni+Cu
Indole-3-lactic acid	0.53829	0.993437	0.136797	0.801583	0.993437	0.18867	0.212609	0.00348806	0.715022	Not significant
Indole-3-propionic acid	0.0845296	0.000826998	0.000526872	0.29996	0.00673725	0.00328098	-0.384801	-2.98565	-2.14765	Significant in Cu and Ni+Cu
INDOLE-3-PYRUVATE	0.32403	0.305898	0.13155	0.640271	0.399124	0.183278	1.2392	2.44036	3.41658	Not significant
Indole-3-pyruvic acid	0.810024	0.403889	0.783495	0.950489	0.527855	0.812209	-0.212897	-0.757018	0.145406	Not significant
Indoleacetic acid	0.56251	0.563981	0.201193	0.80708	0.656166	0.265668	0.472902	0.711469	1.02717	Not significant
Inosine	0.36521	0.00568325	0.0220558	0.745133	0.0174462	0.0450212	-0.115521	0.45924	0.426241	Significant in Cu and Ni+Cu
Isobutyrylcarnitine	0.377865	0.110901	0.00113991	0.690234	0.194788	0.0055774	0.108833	0.349511	0.519006	Significant in Ni+Cu only
Isobutyrylglycine	0.589248	0.232407	0.267765	0.815882	0.339605	0.330326	-0.0634475	-0.309025	-0.171656	Not significant
Isofebrifugine	0.000317391	0.000538092	0.00274045	0.0314217	0.0036116	0.00968946	0.554501	1.7057	1.55531	Significant in all
Isoleucine	0.000483174	0.000162099	0.000429701	0.0180531	0.00237938	0.00299334	0.43224	1.25809	1.23738	Significant in all
Isoleucylalanylarginine	0.13044	0.610941	0.00230561	0.382936	0.684188	0.00911161	-0.303905	-0.137363	-0.996476	Significant in Ni+Cu only
Isoleucylproline	0.0219689	1.95417e-09	0.000146446	0.188521	7.73851e-07	0.00131801	-0.366981	-2.60772	-1.11318	Significant in Cu and Ni+Cu
Isoleucyl-prolyl-proline	0.0922856	0.135648	0.030231	0.313259	0.223966	0.0540214	0.751666	0.97455	1.89553	Not significant
ISOPROPYL METHYLPHOSPHONATE	0.121424	0.00906075	0.376721	0.364271	0.0326664	0.447492	-0.196155	-0.938648	-0.115062	Significant in Cu only
Isopropyl-methylstyrene	0.674909	0.125029	0.0128438	0.891922	0.215368	0.028534	-0.0815118	0.300867	0.606245	Significant in Ni+Cu only
Isoquinoline	0.0119453	0.00600267	0.0450089	0.1091	0.025434	0.0736999	0.47362	0.906393	0.427686	Significant in Cu only
Juniperic acid	0.675434	0.411409	0.405597	0.871243	0.532412	0.470832	0.0873953	0.135806	0.136173	Not significant
kainic acid	0.00954455	0.135687	8.06269e-06	0.0980703	0.223966	0.000269303	0.393934	0.218406	1.01353	Significant in Ni+Cu only
kainic acid	0.0140173	0.557015	7.15216e-08	0.153707	0.652598	7.08064e-06	0.187271	-0.057702	0.965575	Significant in Ni+Cu only
Keto-3-deoxymanno-octulosonic acid	0.309131	0.0857385	0.222022	0.691614	0.152939	0.286387	0.893977	1.46714	0.650576	Not significant
Lactic acid	0.560448	0.292021	0.0320653	0.807045	0.413002	0.0604659	0.225513	-0.496501	-1.40814	Not significant
Lauric acid	0.118442	0.502636	0.00733533	0.418776	0.59953	0.0190835	-0.319191	0.115224	0.582026	Significant in Ni+Cu only
Laurolactam	0.587633	0.131526	0.0134542	0.833851	0.219744	0.0297295	-0.0935148	0.374185	0.577779	Significant in Ni+Cu only
Lauryl aldehyde	0.0669614	8.43357e-08	0.00935581	0.335655	6.67939e-06	0.0228698	-0.436625	1.44532	-0.534298	Significant in Cu and Ni+Cu
Leucine	0.00118355	0.000188179	0.00153253	0.0369933	0.00186297	0.00625652	0.550323	1.35755	1.24013	Significant in all
Leucomycin A9	0.0546011	6.8958e-05	0.000267253	0.300306	0.000929932	0.00195986	-0.67727	-2.25586	-2.68612	Significant in Cu and Ni+Cu
Leucylasparagine	0.00437312	0.00729567	4.70859e-05	0.0752937	0.0214006	0.000654361	-0.932323	-0.409713	-1.75839	Significant in Cu and Ni+Cu
Leucylasparagine	0.00338457	0.039059	1.63416e-08	0.0515207	0.0990942	2.02181e-06	-0.693147	-0.361608	-1.89338	Significant in Ni+Cu only
Leucyl-leucyl-norleucine	0.844755	0.00799133	0.00939074	0.967975	0.0303034	0.0227765	0.0570261	-0.99641	-0.946783	Significant in Cu and Ni+Cu
Leucyl-leucyl-norleucine	0.980462	0.00332042	0.00537821	0.999333	0.0126431	0.0161346	0.00698232	-1.2205	-1.0306	Significant in Cu and Ni+Cu
Leucylphenylalanine	0.0041042	0.0682303	1.9677e-08	0.0562275	0.139516	2.02181e-06	-0.556719	-0.24731	-1.34989	Significant in Ni+Cu only
Leucylphenylalanine	0.239173	4.90957e-08	2.09686e-09	0.601939	5.0343e-06	8.30357e-07	-0.173568	-3.32762	-2.41015	Significant in Cu and Ni+Cu
Leucyltryptophan	0.0238857	0.370049	0.493685	0.150178	0.459487	0.558965	-0.401983	-0.295268	0.327268	Not significant
Leucyltryptophan	0.0048009	5.08515e-08	1.47861e-08	0.0792148	5.0343e-06	2.92765e-06	-0.658576	-1.15777	-1.43082	Significant in Cu and Ni+Cu
leu-gln	0.00851173	0.000115169	0.000743254	0.0945492	0.00205802	0.0041918	-0.418051	-0.889069	-0.630106	Significant in Cu and Ni+Cu
leu-gln	0.11572	0.436753	0.0716747	0.416631	0.558845	0.115379	-0.587063	-0.242864	-0.72249	Not significant
Leu-Gly-Pro	0.033914	0.000950224	1.96744e-05	0.23488	0.00553366	0.000354139	0.871472	1.78223	1.81782	Significant in Cu and Ni+Cu
Leupeptin	0.145588	0.180835	0.00204603	0.409839	0.274448	0.00858078	0.325423	0.493564	0.745954	Significant in Ni+Cu only
LINALYL BUTYRATE	0.0430154	0.313565	0.0225283	0.215602	0.406546	0.042473	-0.169873	0.283892	0.234517	Significant in Ni+Cu only
Linoelaidic acid	0.668909	0.118931	0.1611	0.868485	0.200411	0.219229	-0.101199	0.437891	0.466908	Not significant
Linoleamide	0.269054	0.0964791	0.0152103	0.588197	0.18024	0.0323909	-0.171685	0.651742	0.311644	Significant in Ni+Cu only
Linoleic acid	0.861993	0.0964767	0.0628459	0.967975	0.18024	0.0978397	-0.0507902	0.44343	0.394241	Not significant
Linolenic acid	0.0287529	0.207475	0.0529597	0.159319	0.299201	0.0850251	-0.318221	0.338499	0.25259	Not significant
Linolenic acid ethyl ester	0.494604	0.199881	0.0776431	0.790982	0.294448	0.115621	-0.0911111	0.165772	0.32093	Not significant
Linoleoyl ethanolamide	0.134677	0.304155	0.814731	0.385049	0.398113	0.849885	-0.176848	0.381723	-0.091573	Not significant
Lithocholic Acid	0.0255502	0.81167	0.986716	0.150178	0.857574	0.991541	-0.396389	0.0618229	0.00255906	Not significant
LPC 14:0	0.020917	0.101787	0.902613	0.140933	0.186176	0.927435	-0.751762	-0.365592	0.0257346	Not significant
LPC 14:0	0.00117432	0.00406873	0.370055	0.0369933	0.0143859	0.434842	-0.898549	-0.703342	-0.121267	Significant in Ni and Cu
LPC 14:1	0.933889	0.000716902	9.19002e-05	0.979671	0.00457892	0.00103979	0.00968217	-0.950447	-1.1995	Significant in Cu and Ni+Cu
LPC 14:1	0.118627	5.44681e-06	3.57818e-06	0.363298	0.000969138	0.00021009	-0.216853	-1.27786	-2.0518	Significant in Cu and Ni+Cu
LPC 15:0	0.164424	0.857719	0.804748	0.426105	0.897063	0.848081	-0.184392	-0.0149142	0.02099	Not significant
LPC 15:0	0.500053	0.649555	0.543473	0.795873	0.728679	0.599485	-0.100954	-0.0680028	-0.0665325	Not significant
LPC 16:1	0.430841	1.32765e-05	3.71142e-06	0.772065	0.000380293	0.000128415	-0.128772	-1.1451	-2.38102	Significant in Cu and Ni+Cu
LPC 16:1	0.285479	5.1783e-05	5.8356e-06	0.595593	0.00177357	0.000269303	-0.265188	-1.22983	-2.96077	Significant in Cu and Ni+Cu
LPC 6:0	0.513636	0.429723	0.100255	0.795873	0.5543	0.150954	-0.197663	0.250987	-0.57073	Not significant
LPI 18:1	0.653282	0.298147	0.752825	0.856622	0.415726	0.786593	0.111418	0.110641	-0.0760725	Not significant
Lupanine	0.432039	0.0550685	8.18347e-06	0.742963	0.123006	0.000269303	0.0919256	0.348254	0.51167	Significant in Ni+Cu only
Lupinine	0.369216	0.0615494	0.000315495	0.682985	0.129203	0.00240127	0.138332	0.338417	0.658434	Significant in Ni+Cu only
Lysergic acid	0.692224	0.0479857	0.0456396	0.881417	0.0931488	0.0806842	0.0298572	0.408987	0.514686	Not significant
lys-leu	0.461075	0.917502	0.269871	0.758911	0.927833	0.337391	0.0931364	-0.0155532	0.122923	Not significant
lys-leu	0.0735192	4.10408e-05	0.0103847	0.346591	0.000601932	0.024773	0.252262	-1.47545	-0.609647	Significant in Cu and Ni+Cu
Lys-Lys	0.773738	0.00324867	0.114617	0.933439	0.0164028	0.163003	0.0700576	-0.567363	-0.254814	Significant in Cu only
Lysylvaline	0.227772	0.01606	0.0961703	0.523114	0.0511679	0.139668	0.233019	0.517881	0.300636	Not significant
Maltose	0.29116	0.059225	0.0545743	0.601341	0.129203	0.0872764	-0.919867	-3.30911	-3.75505	Not significant
Mannitol 1-phosphate	0.887491	0.000487885	0.400675	0.979671	0.00338952	0.468045	0.0292016	-1.49054	0.116928	Significant in Cu only
Melatonin	0.42051	0.01029	4.50047e-05	0.772065	0.0277199	0.000654361	-0.214338	-0.483745	-1.46559	Significant in Cu and Ni+Cu
menthone-8-thioacetate	0.092987	0.000195753	0.0189395	0.504308	0.0134335	0.0148879	-0.281301	-1.52542	-0.770211	Significant in Cu and Ni+Cu
Meprobamate	0.0232829	0.000110946	0.00361459	0.933216	0.00892903	0.249309	-0.424508	-0.859563	-0.533674	Significant in Cu only
Metaphosphoric acid	0.320144	0.501367	0.0937608	0.704317	0.59953	0.143356	0.12541	0.0508059	0.10028	Not significant
Methionine	0.0161892	0.00036295	0.00711114	0.164382	0.00293323	0.0190271	0.342889	1.07944	1.99319	Significant in Cu and Ni+Cu
Methionylleucine	0.0157849	0.49929	0.994573	0.129093	0.582978	0.994573	0.72367	-0.224252	0.00151434	Not significant
Methionylserine	0.0872157	0.29556	0.354505	0.379532	0.414613	0.419057	-0.247785	-0.131862	-0.179266	Not significant
Methionylserine	0.0860552	0.217075	0.234293	0.29996	0.309784	0.298125	-0.369992	-0.269047	-0.289518	Not significant
methoprotryne	0.583631	0.228827	0.00558643	0.815882	0.339605	0.0165091	0.262852	0.596169	1.15529	Significant in Ni+Cu only
methoxycatecholamine	0.398182	0.0364463	0.404951	0.772065	0.0763637	0.470832	-0.299537	-0.910509	-0.280809	Not significant
Methyl 16-hydroxyhexadecanoate	0.584487	0.834231	0.00427125	0.815882	0.871651	0.0136404	0.0983841	0.0230009	-0.524811	Significant in Ni+Cu only
Methyl 2,5-diamino-5-oxopentanoate	0.458214	0.103014	0.966257	0.758911	0.186514	0.978243	0.326692	-0.159724	0.00477704	Not significant
Methyl 4,8-decadienoate	0.66139	0.0299274	6.61474e-06	0.885443	0.0814579	0.000269303	-0.0690901	1.06799	0.718085	Significant in Ni+Cu only
Methyl diethyldithiocarbamate	0.609692	0.222594	0.0355289	0.829684	0.33389	0.0657451	0.321715	0.629931	-0.795382	Not significant
methyl isoquinoline-3-carboxylate	0.77673	0.0219202	0.0224237	0.933439	0.065284	0.0424706	0.120439	0.695739	0.599017	Significant in Ni+Cu only
Methyl palmitate	0.430615	0.0521074	0.00729851	0.742963	0.118321	0.019086	0.234491	0.691412	0.562141	Significant in Ni+Cu only
Methyl picolinate	1.35443e-06	0.865299	8.66478e-07	0.000556671	0.900349	7.12245e-05	-1.14825	0.0348109	-1.06773	Significant in Ni and Ni+Cu
Methylene-butyrolactone	0.0694611	0.0178756	1.15354e-05	0.270612	0.0560831	0.00031607	0.207849	0.847428	1.27935	Significant in Ni+Cu only
Methylenecyclohexane	0.164844	0.281013	0.00999966	0.426105	0.377439	0.0237443	-0.212212	0.274821	0.513003	Significant in Ni+Cu only
MG 16:0	0.0942292	0.326879	0.00845113	0.314081	0.415936	0.0213093	0.191122	0.211503	0.852139	Significant in Ni+Cu only
MG 18:1	0.56807	0.913365	0.070626	0.822101	0.927833	0.107167	-0.10468	-0.0246532	0.335873	Not significant
MG 18:2	0.898827	0.000841986	0.0264793	0.0378491	0.0149404	0.849885	0.0242259	0.429977	0.4364	Significant in Ni and Cu
Monoisobutyl phthalic acid	0.179383	0.319679	0.202504	0.452309	0.409308	0.26676	-0.269793	0.294578	0.880125	Not significant
Myristamide	0.0189245	0.304928	0.0906327	0.182783	0.42369	0.140747	0.521431	3.33716	2.44396	Not significant
Myristamide	0.584225	0.00944846	7.53432e-06	0.833851	0.0332334	0.000269303	0.080312	0.64441	1.04568	Significant in Cu and Ni+Cu
Myristic acid	0.555849	0.793498	0.195815	0.803344	0.840174	0.260211	-0.0537306	-0.0193516	0.111926	Not significant
Myristic acid	0.120215	0.000160569	0.000108859	0.363298	0.00237938	0.00134094	0.347465	-1.22995	-1.84447	Significant in Cu and Ni+Cu
Myristoylcarnitine	0.527592	0.0393403	0.00737318	0.795873	0.0803029	0.0190835	0.0650512	0.431635	0.51713	Significant in Ni+Cu only
Myristyl sulfate	0.644576	0.000803677	0.00294671	0.853685	0.00489625	0.0102359	0.0855162	0.594415	0.468119	Significant in Cu and Ni+Cu
N-(2,3,4-Trimethoxybenzoyl)glycine	0.0893415	2.17336e-05	0.621155	0.380422	0.000397219	0.679496	1.56837	4.14013	0.130902	Significant in Cu only
N-(3-Carboxypropanoyl)-5-hydroxynorvaline	0.893504	0.00824581	0.000673915	0.979671	0.0234917	0.00355827	0.0417644	2.57413	2.24352	Significant in Cu and Ni+Cu
N-(5-Oxoisoleucyl)lysine	0.0056628	0.58422	0.825134	0.0840531	0.669123	0.848709	0.247702	-0.0353198	0.04825	Not significant
N-(9-oxodecyl)acetamide	0.858232	0.264699	0.0957156	0.967975	0.363679	0.139668	0.113298	0.507293	1.45495	Not significant
N,N,N-Trimethyllysine	0.75838	0.43962	0.00152325	0.933216	0.529983	0.00673178	0.0513524	-0.102617	0.642789	Significant in Ni+Cu only
N,N-Diacetylornithine	0.32079	0.34831	0.000179905	0.636931	0.439126	0.00164313	0.197876	0.159644	0.83175	Significant in Ni+Cu only
N,N-Diacetylspermine	0.305536	0.00764062	0.033199	0.615565	0.0299076	0.057817	-0.341192	0.824351	0.323562	Significant in Cu only
N,N-Dimethyloctadecylamine	0.981926	0.0864407	0.939957	0.991576	0.165242	0.956244	0.0035708	0.473105	0.0170256	Not significant
N,N-Dimethylsphingosine	0.555467	0.361122	0.0517179	0.817457	0.451128	0.0836853	-0.137305	0.242793	0.459925	Not significant
N,N-Diphenyl-phenylenediamine	0.620222	0.145766	0.00217897	0.857263	0.235866	0.00903393	0.402323	1.37437	1.45334	Significant in Ni+Cu only
N,N-Diphenyl-phenylenediamine	0.195121	0.439756	0.335204	0.527726	0.558845	0.399822	0.266434	0.736922	0.937877	Not significant
N-Acetyl-4-aminosalicylic acid	0.000944919	0.0162993	4.64447e-05	0.0369933	0.0393567	0.000654361	-0.448599	0.248908	-0.857067	Significant in all
N-Acetyl-aglucosamine 1-phosphate	0.427069	0.000312784	0.205477	0.772065	0.00269266	0.269434	-0.194055	-0.700647	-0.190191	Significant in Cu only
N-Acetylalloisoleucine	0.00650216	1.67726e-05	0.000110225	0.0858285	0.000397219	0.00121247	0.951158	1.171	2.34327	Significant in Cu and Ni+Cu
N-Acetylaspartic acid	0.0858274	0.276881	4.35352e-05	0.378709	0.392992	0.000654361	0.721121	0.672948	-2.17378	Significant in Ni+Cu only
N-Acetylcysteamine	0.185321	0.0174579	0.0427978	0.512181	0.0409074	0.0763421	-0.252101	-0.538056	-0.403898	Significant in Cu only
N-Acetylhomocysteine	0.97917	6.59489e-05	0.257752	0.53045	0.0079748	0.0874312	-0.00613059	-1.31786	-0.472915	Significant in Cu only
N-Acetylhomocysteine	0.924294	0.00206905	0.00335426	0.979671	0.00910382	0.0112567	0.0343846	-2.07079	-1.4876	Significant in Cu and Ni+Cu
N-Acetylleucylleucine	0.835792	0.056444	0.00137732	0.961893	0.107461	0.00599532	0.0268835	0.256573	0.605054	Significant in Ni+Cu only
N-Acetyllysine	0.0501353	0.0431725	0.572441	0.234155	0.103772	0.625727	-0.386883	-0.405091	0.11667	Not significant
N-Acetyllysine	0.0293885	0.000111677	0.00377704	0.228178	0.00126355	0.0121602	-0.482169	-0.903513	-0.413025	Significant in Cu and Ni+Cu
N-Acetylornithine	0.227828	0.448753	0.560461	0.523114	0.534601	0.619219	-0.355341	0.176069	0.305343	Not significant
N-Acetylornithine	0.217929	0.00362037	0.678166	0.572377	0.0132747	0.725821	-0.473131	1.05655	-0.1332	Significant in Cu only
N-Acetylphenylalanine	0.00338022	0.010419	0.00430602	0.0515207	0.0353902	0.0136322	0.42809	0.686314	1.15698	Significant in Cu and Ni+Cu
N-Acetylphenylalanine	0.00189174	0.0011981	1.56388e-05	0.0416183	0.0062528	0.000297537	0.326261	0.418316	0.817583	Significant in all
N-Acetyl-S-(2-carbamoylethyl)cysteine	0.0252295	0.00305172	0.00314698	0.203896	0.0120848	0.0107432	-1.25364	-5.82815	-5.27266	Significant in Cu and Ni+Cu
N-Acetylserotonin	0.00790556	0.787513	4.29976e-05	0.0902551	0.840696	0.000706881	-0.561543	-0.185604	-1.70853	Significant in Ni+Cu only
N-Acetylspermidine	0.818627	0.413559	0.191855	0.960039	0.505871	0.254362	0.07528	0.223204	0.5469	Not significant
N-Acetylsphinganine	0.0583819	0.0307272	0.0769708	0.255536	0.0830848	0.115456	1.36461	1.61747	1.22107	Not significant
N-Acetyltryptophan	0.0664845	0.000868794	0.260995	0.00791656	0.11401	0.0148879	0.749975	0.872997	0.2629	Significant in Ni and Ni+Cu
N-Acetyltryptophan	0.0586297	0.0094174	0.925011	0.309565	0.0262626	0.941656	0.757882	0.621712	-0.0224513	Significant in Cu only
N-Acetylvaline	0.427737	0.0132252	0.00192828	0.772065	0.032823	0.0073423	0.102469	0.317983	0.492672	Significant in Cu and Ni+Cu
N-arachidonylethanolamine	0.0812894	0.653513	0.400226	0.29307	0.723973	0.46864	-2.24929	0.299291	0.40989	Not significant
N-Benzoyltyrosine ethyl ester	0.386881	0.15915	0.110584	0.762212	0.253106	0.162191	0.301546	0.77487	0.929592	Not significant
N-Carboxymethyllysine	0.0756935	0.187191	0.938522	0.277768	0.282851	0.956244	-0.329097	-0.387626	0.0127992	Not significant
N-Carboxymethyllysine	0.0566439	0.000459052	0.0252814	0.303121	0.00324615	0.0498082	-0.225111	-0.655991	-0.228249	Significant in Cu and Ni+Cu
Neohesperidin	0.428161	0.504187	0.616679	0.772065	0.599574	0.676468	2.02765	-0.787265	0.797677	Not significant
Neomenthol-glucuronide	0.00230046	0.000114378	0.00609619	0.051226	0.00673725	0.0435647	0.679079	0.760814	1.06142	Significant in Cu and Ni+Cu
Neopterin	0.117755	0.00151794	0.0100256	0.418776	0.00698959	0.0243566	-0.592598	-1.69087	-0.817534	Significant in Cu and Ni+Cu
Neopterin	0.00163331	0.00181528	0.000216478	0.0378491	0.0120335	0.00193418	-1.3211	-0.887491	-3.46256	Significant in all
N-Ethyl 2,6-nonadienamide	0.071032	0.919254	0.123346	0.270612	0.927833	0.173613	-0.458172	0.0332428	-0.751415	Not significant
Niacinamide	0.153558	0.0201792	0.0333765	0.417119	0.0628308	0.0578807	-0.664989	-1.25695	-1.03593	Not significant
Nicotinamide	0.00202599	0.000367049	0.000166671	0.0378491	0.0043102	0.00159306	1.79176	-1.05531	2.89573	Significant in all
Nicotinic acid	0.509347	0.0406718	0.00076963	0.793177	0.101928	0.0041918	-0.0513026	0.276613	0.375883	Significant in Ni+Cu only
Nicotinic acid mononucleotide	0.56	0.00196426	0.00273363	0.817457	0.0126142	0.0105002	0.200502	2.53711	2.15014	Significant in Cu and Ni+Cu
Nicotinuric acid	0.0702962	9.82875e-05	0.00050117	0.339479	0.00117945	0.0029789	-0.453426	-2.74367	-1.44663	Significant in Cu and Ni+Cu
Nicotinuric acid	0.152836	0.000815966	0.00229328	0.417119	0.00673725	0.00911161	-0.459373	-2.86415	-1.61174	Significant in Cu and Ni+Cu
Nipecotic acid	0.0538994	0.0331485	0.353396	0.248144	0.089046	0.424695	0.344672	-0.502486	-0.158199	Not significant
N-Isobutyl-2,4-decadienamide	0.956836	0.247643	0.0907872	0.991576	0.346195	0.134221	0.0388109	0.70433	0.908832	Not significant
N-Isobutyl-2,4-octadecadienamide	0.000999937	0.104566	0.00680186	0.0411082	0.00205802	0.0167036	0.931347	0.361223	0.701743	Significant in all
Nitrosoguvacoline	0.0680257	0.00124257	0.00323347	0.336077	0.00639038	0.0109441	-0.502253	-2.69534	-1.64746	Significant in Cu and Ni+Cu
N-Lactoylleucine	0.14948	0.0223849	0.369486	0.465694	0.0506539	0.434842	1.17345	1.88451	0.617327	Not significant
N-Lactoylleucine	0.859829	5.97985e-05	3.11541e-05	0.967975	0.001807	0.000569961	-0.078149	-1.51895	-2.12169	Significant in Cu and Ni+Cu
N-Lactoylphenylalanine	0.163565	0.024687	0.828488	0.426105	0.0709535	0.859871	0.790797	2.08733	0.0726204	Not significant
N-Lactoylphenylalanine	0.302622	0.0456355	0.313997	0.68479	0.0901655	0.380149	0.747464	1.51915	-0.618684	Not significant
N-lactoyl-Tryptophan	0.00794974	0.47657	0.0139533	0.101551	0.584342	0.0323129	-1.68884	-0.224398	-1.50031	Significant in Ni+Cu only
N-lauroylglycine	0.769531	0.0429288	0.000773453	0.933439	0.103772	0.0041918	0.0215213	0.517548	0.411432	Significant in Ni+Cu only
N-LAUROYLSARCOSINE	0.512795	0.296302	0.0693603	0.795873	0.414613	0.112568	0.383008	3.14469	2.21331	Not significant
N-LAUROYLSARCOSINE	0.672594	0.845185	0.0706624	0.89173	0.888417	0.107167	-0.217629	0.0543243	1.2042	Not significant
N-LINOLEOYL-4-AMINOBUTYRIC ACID	0.834357	0.08457	0.29326	0.965581	0.162422	0.35979	0.0679592	1.16038	0.514607	Not significant
N-Methyl-2-pyridone-5-carboxamide	0.113749	0.00218765	0.00120839	0.416631	0.00941642	0.00556423	-0.681586	-2.62074	-3.23154	Significant in Cu and Ni+Cu
N-Methyladenine	0.431426	0.000141984	0.0075628	0.933439	0.0121663	0.0148879	0.0957294	-0.868066	-0.817387	Significant in Cu and Ni+Cu
N-Methyldioctylamine	0.279209	0.283609	0.210576	0.591521	0.379685	0.274712	0.518171	2.28633	0.900724	Not significant
N-Methylguanosine	0.448363	0.00261845	0.746129	0.772065	0.0104738	0.783733	-0.0744722	-0.420177	-0.027964	Significant in Cu only
n-methylsphingosine	0.250506	0.48902	0.0199862	0.565703	0.572613	0.0389304	-0.223515	0.164056	0.410564	Significant in Ni+Cu only
N-NITROSODIPHENYLAMINE	2.2685e-05	0.00491222	0.00140799	0.00898326	0.015815	0.00599532	0.761988	0.663678	1.24995	Significant in all
N-Nitrosoproline	0.111391	1.98064e-06	8.85315e-06	0.416631	8.71482e-05	0.000194769	-0.379227	-2.34856	-1.27389	Significant in Cu and Ni+Cu
N-OCTANOYLHOMOSERINE LACTONE	0.599218	0.0209258	0.00733719	0.846318	0.0634508	0.019086	0.301959	1.42484	1.25695	Significant in Ni+Cu only
n-octyl-thioglucopyranoside	0.0334107	0.169326	0.000650118	0.23488	0.262954	0.00355827	0.350125	0.157786	0.702113	Significant in Ni+Cu only
N-OLEOYL-4-AMINOBUTYRIC ACID	9.71557e-05	0.254696	0.432088	0.649617	0.000969138	0.14644	-0.979453	0.882317	-0.116997	Significant in Cu only
N-Oleoyldopamine	0.20372	0.0638754	8.5181e-06	0.494242	0.131818	0.000269303	-0.452601	0.213985	-1.92123	Significant in Ni+Cu only
Nonadeca-2,4-dienoic acid	0.839447	0.137008	0.201934	0.966422	0.225241	0.26676	0.0353659	0.185985	0.169035	Not significant
N-Palmitoylphenylalanine	0.264989	0.0114325	0.0720865	0.644993	0.0297846	0.115572	0.354085	0.808669	0.480911	Significant in Cu only
N-Ribosylhistidine	0.17231	0.000179828	0.000125922	0.490525	0.00186297	0.00129989	-0.454601	-2.28104	-2.21396	Significant in Cu and Ni+Cu
N-Succinyldiaminopimelic acid	0.423909	0.00316331	1.69038e-06	0.772065	0.0122811	8.40421e-05	0.158775	0.743895	1.93745	Significant in Cu and Ni+Cu
N-succinylglutamic acid	0.535244	0.965353	0.00323787	0.80003	0.970074	0.0112777	-0.129446	0.00846394	1.52235	Significant in Ni+Cu only
N-succinylglutamic acid	0.0994942	0.0121904	0.000534076	0.410414	0.030945	0.00306513	-0.218763	-0.44001	1.03022	Significant in Cu and Ni+Cu
N-Undecanoylglycine	0.4698	0.565032	0.11504	0.781683	0.656166	0.167484	-0.279893	-0.10468	0.954736	Not significant
N-Undecanoylglycine	0.303976	0.5438	0.139292	0.615439	0.622568	0.191469	-0.454522	-0.160802	0.95012	Not significant
octadec-9-ynoic acid	0.689385	0.130732	0.0146632	0.90026	0.219744	0.0315528	-0.0718965	0.377167	0.638981	Significant in Ni+Cu only
Octadecaneperoxoic acid	0.637881	0.000390696	0.00124927	0.847654	0.00297308	0.00568635	-0.103471	1.33647	-0.52381	Significant in Cu and Ni+Cu
Oleic acid	0.331655	0.461287	0.0943315	0.717679	0.570843	0.143674	-0.25592	0.162262	0.258532	Not significant
Oleoyl ethanolamide	0.154263	0.012804	0.0187317	0.417119	0.042439	0.037013	0.284232	0.594073	0.550817	Significant in Cu and Ni+Cu
Oleoyl glycine	0.658609	0.0493457	0.149939	0.885443	0.11401	0.203827	0.112124	0.844056	0.605259	Not significant
Oleoyl glycine	0.0687431	0.86812	0.930462	0.336077	0.897581	0.944777	-0.439155	-0.0294456	0.0271527	Not significant
Oleoyla-lysophosphatidic acid	0.0212008	0.00310034	0.150254	0.188521	0.0121558	0.205884	2.03707	2.2886	1.18221	Significant in Cu only
Oleoylethanolamide	0.53003	0.0618698	0.00505512	0.80003	0.129203	0.0148879	0.0953035	0.393867	0.682303	Significant in Ni+Cu only
ophthalmic acid	0.0418519	0.880897	0.00137027	0.215014	0.911961	0.00632789	-0.551563	-0.0239013	1.22749	Significant in Ni+Cu only
ophthalmic acid	0.0494347	0.390907	0.000261204	0.283405	0.52121	0.00195164	-0.438759	-0.110234	1.21946	Significant in Ni+Cu only
Palmitic acid	0.0254634	0.043186	0.000454033	0.150178	0.103772	0.00305914	-0.194753	0.43083	0.363367	Significant in Ni+Cu only
Palmitoleic acid	0.544346	0.00108613	0.000133344	0.797774	0.00589186	0.00130755	0.108201	0.732421	0.882872	Significant in Cu and Ni+Cu
Palmitoleic Acid	0.0281185	0.481615	0.495576	0.159319	0.565554	0.559565	-0.442099	0.219096	-0.0989631	Not significant
Palmitoleoylethanolamde	0.208734	0.808896	0.483354	0.498778	0.856846	0.54878	-1.46622	0.145931	0.404529	Not significant
Palmitoyl ethanolamide	0.00723441	0.0488842	0.00172213	0.0849527	0.11401	0.00745047	0.382117	0.348843	0.779902	Significant in Ni+Cu only
Palmitoyl glucuronide	0.903792	0.000214303	0.0344118	0.979671	0.00206985	0.0642787	0.0330679	-1.67983	-0.59795	Significant in Cu only
Palmitoyl Serinol	0.237269	0.108576	0.0113657	0.538771	0.193156	0.0262432	-0.128448	-0.202935	-0.564942	Significant in Ni+Cu only
Palmitoyl Serinol	0.881751	0.0101528	0.00216979	0.979671	0.027713	0.0081832	0.0178104	-0.411397	-0.569865	Significant in Cu and Ni+Cu
Pantetheine	0.722877	0.793197	0.398148	0.916983	0.842388	0.467684	0.105923	0.0712368	-0.277404	Not significant
Pantetheine	0.231549	0.015864	0.0378874	0.591571	0.0385407	0.0694603	-0.223511	-0.52347	-0.402409	Significant in Cu only
Pantethine	0.446771	0.00559396	0.0147492	0.772065	0.0173063	0.0337612	0.575577	3.33779	2.40804	Significant in Cu and Ni+Cu
Pantothenic acid	0.0860703	0.394613	0.494468	0.378709	0.524118	0.556277	0.26689	0.10521	0.0511854	Not significant
Pantothenic acid	0.1499	0.567967	0.554189	0.417119	0.64307	0.6156	0.227769	0.107293	-0.110775	Not significant
p-Cresol	0.586289	0.687754	0.717762	0.815882	0.762887	0.757956	-0.18801	-0.233271	0.21167	Not significant
Pentadecanoic acid	0.0208306	0.0127996	0.119754	0.188521	0.0321441	0.172445	-0.809514	-0.887372	-0.364335	Significant in Cu only
Pentadecanoylcarnitine	0.511161	0.00711957	0.00023369	0.795873	0.0210399	0.00185082	-0.11288	-0.339252	-0.728396	Significant in Cu and Ni+Cu
phe-gln	0.78787	1.34436e-07	6.49353e-08	0.942588	8.87278e-06	7.08064e-06	-0.0722025	-3.51527	-3.39459	Significant in Cu and Ni+Cu
Phenol	0.00017903	0.0401366	6.56836e-05	0.0314217	0.0810922	0.000765021	-1.10605	-0.246641	-0.988415	Significant in Ni and Ni+Cu
Phenylacetaldehyde	0.765982	0.952717	0.245316	0.927612	0.95999	0.310683	-0.109749	-0.0375253	0.69376	Not significant
Phenylacetic acid	0.572503	0.619876	0.742309	0.815882	0.699347	0.781793	-0.214387	-0.302669	0.183592	Not significant
Phenylacetoacetonitrile	0.648475	0.492207	0.482021	0.855987	0.592927	0.550087	0.161597	-0.297931	0.257105	Not significant
Phenylacetylglycine	0.949984	0.151387	0.00149059	0.979671	0.241731	0.00618109	0.011539	-0.212695	-0.987047	Significant in Ni+Cu only
Phenylalanine	0.351636	0.00377842	0.0259359	0.745133	0.0136581	0.0505941	0.190688	0.764208	0.594477	Significant in Cu only
Phenylalanine	0.943491	0.0258681	0.0559552	0.991576	0.0731249	0.0887938	-0.0203299	0.888494	0.55894	Not significant
Phenylalanylphenylalanine	0.756808	0.00305266	0.00903861	0.933216	0.0160852	0.0225339	-0.124062	-2.17488	-1.14894	Significant in Cu and Ni+Cu
Phenylpyruvic acid	0.823459	0.482792	0.226394	0.961893	0.588263	0.290136	-0.18077	-0.547322	0.567505	Not significant
Phenylpyruvic acid	0.132453	0.00287439	0.00684753	0.0378491	0.295398	0.0151644	0.22048	0.935235	0.483462	Significant in Ni and Ni+Cu
Phosphate	0.432023	0.00039344	0.0771377	0.772065	0.00297308	0.121699	0.0969193	-0.260856	-0.142592	Significant in Cu only
Phytosphingosine	0.87055	0.267871	0.591327	0.972153	0.363957	0.644657	0.0300595	0.471011	0.10635	Not significant
Pinolenic acid	0.0198561	0.152891	0.993465	0.140705	0.24076	0.994573	-0.348181	0.919092	-0.000667153	Not significant
Pipecolic acid	0.163734	0.00950237	0.0238358	0.478497	0.0263142	0.0479136	-0.25874	-0.540189	-0.414372	Significant in Cu and Ni+Cu
Prenylcysteine	0.898519	0.00514155	0.211214	0.972153	0.0225741	0.274712	0.0254635	-1.18753	-0.322386	Significant in Cu only
pro-gln	0.121351	0.757342	0.00149845	0.423344	0.814236	0.00618109	-0.419212	-0.0443985	1.28629	Significant in Ni+Cu only
pro-gln	0.0734259	0.00145403	0.000845317	0.271874	0.00979683	0.00445417	0.521332	-0.712563	-0.794347	Significant in Cu and Ni+Cu
Proline	0.0694611	0.00038889	1.15354e-05	0.270612	0.00443983	0.00031607	0.207849	0.708301	1.27935	Significant in Cu and Ni+Cu
Proline	0.890367	0.00443736	0.00174628	0.979671	0.0149196	0.0068468	-0.0488387	-1.92678	-2.13428	Significant in Cu and Ni+Cu
Proline glutamate	0.649017	0.0999413	0.213917	0.880349	0.184197	0.276478	-0.120232	0.649795	-0.224801	Not significant
Prolylglycine	0.000351096	0.857776	0.0163679	0.991576	0.001807	0.324958	0.401098	-0.0315692	0.297685	Significant in Cu only
Prolylleucine	0.00938169	0.00202149	3.03658e-05	0.0980703	0.012782	0.000569961	0.637233	1.99936	1.63824	Significant in Cu and Ni+Cu
pro-met	0.858149	0.0721528	0.0288247	0.968168	0.132895	0.0551429	-0.0216725	0.621769	0.586665	Not significant
Propionic acid	0.13551	0.727379	0.0111858	0.453214	0.791325	0.0263664	-0.134457	-0.0498501	0.581396	Significant in Ni+Cu only
Propylenediamine tetra-acetic acid	0.977127	0.079292	0.349604	0.999333	0.143377	0.4145	0.0061439	0.643243	0.2199	Not significant
P-Toluenesulfonamide	0.645212	0.0641452	0.0713193	0.878086	0.131818	0.107766	0.186096	1.12321	-0.911434	Not significant
p-Toluenesulfonic acid	0.410114	0.58969	0.301187	0.772065	0.67296	0.369257	-0.709296	0.684278	1.37159	Not significant
Pyridine	0.895764	0.00146991	0.0736162	0.979671	0.00698959	0.117076	-0.0372806	0.451726	0.403047	Significant in Cu only
Pyridine-N-oxide	0.16223	0.718153	0.000252886	0.426105	0.776739	0.00212115	-0.178743	-0.0369729	0.458885	Significant in Ni+Cu only
Pyridoxal	0.951664	0.00272704	0.0214786	0.0378491	0.126336	0.0418174	0.0133423	1.62239	0.882327	Significant in Ni and Ni+Cu
Pyridoxal 5'-phosphate	0.0137875	0.00222065	0.490553	0.153707	0.00945569	0.55359	-0.833538	0.732083	0.150844	Significant in Cu only
Pyridoxal 5'-phosphate	0.00197583	0.00274138	0.814285	0.855584	0.00673725	0.613911	-0.772811	0.681827	0.042823	Significant in Cu only
Pyridoxamine	0.984192	0.607045	0.201263	0.999333	0.688796	0.265668	0.0202689	0.509068	-1.30881	Not significant
Pyridoxine	0.941631	0.000423357	4.8316e-05	0.991576	0.00462514	0.000763764	-0.0119251	-0.92518	-2.48892	Significant in Cu and Ni+Cu
Pyroglutamic acid	0.120149	0.266076	0.659608	0.363298	0.363679	0.70783	-0.317891	-0.28326	-0.11799	Not significant
Pyroglutamic acid	0.094757	0.0172941	0.00359195	0.394987	0.0407646	0.0116591	-0.361764	-0.510983	-0.484721	Significant in Cu and Ni+Cu
Pyrrole-2-carboxylic acid	0.0315471	0.66788	0.000591065	0.231345	0.74712	0.00329664	0.243244	-0.0958527	0.89102	Significant in Ni+Cu only
Pyrrolidine-2,4-dicarboxylic acid	0.90731	0.00379392	0.00147406	0.979671	0.0136581	0.00618109	-0.0416993	-2.14942	-2.35517	Significant in Cu and Ni+Cu
Pyruvic acid	0.265489	0.332231	0.0979541	0.644993	0.452108	0.14862	0.252657	-0.365143	-0.762918	Not significant
Quinic acid	0.35429	0.140941	0.267332	0.745133	0.22874	0.330326	0.452257	1.26037	1.21967	Not significant
Quinidine	0.0297118	0.0257071	0.223024	0.160678	0.0731249	0.287344	-1.1648	3.39654	-0.871125	Not significant
Resorufin	0.408272	0.00788488	0.00357849	0.717861	0.0302868	0.0117661	-0.497505	-1.9626	-5.52706	Significant in Cu and Ni+Cu
Riboflavin	0.633609	0.0017095	0.10939	0.845864	0.00769277	0.161036	-0.0790087	0.540462	0.180076	Significant in Cu only
Ribonic acid	0.487671	0.0318224	0.0392415	0.795556	0.0680242	0.0712827	-0.209787	0.77158	-0.862985	Not significant
ribose 5-phosphate	0.784881	0.00103067	0.00247263	0.941857	0.00566866	0.00898932	0.0775244	-1.55324	-1.22343	Significant in Cu and Ni+Cu
Ribothymidine	0.365504	0.0170539	8.11177e-06	0.745133	0.0404393	0.000194769	0.174535	0.387344	0.830883	Significant in Cu and Ni+Cu
Ritalinic acid	0.00192416	0.201963	0.00534639	0.933521	0.00462514	0.480896	-2.21917	-0.431903	-1.37089	Significant in Cu only
Rosterolone	0.0500596	0.539229	0.286034	0.234155	0.619059	0.353033	-0.515264	-0.125768	-0.22817	Not significant
S-(2-Carboxyethyl)cysteine	0.728028	0.00457026	0.00312997	0.917851	0.0208067	0.0112736	0.134201	-2.65651	-2.33595	Significant in Cu and Ni+Cu
S-(Formylmethyl)glutathione	0.0245535	0.00384489	0.00534484	0.150178	0.018375	0.0151644	-0.962838	-2.14461	-2.03328	Significant in Cu and Ni+Cu
Sarcostin	0.0622878	0.0246753	3.4216e-06	0.322297	0.054589	0.000128415	0.338497	0.788881	1.19992	Significant in Ni+Cu only
Sarmentosin	0.621568	0.0213466	0.00318496	0.857263	0.0640398	0.0112736	0.170785	2.88174	2.35404	Significant in Ni+Cu only
Sarmentosin	0.411237	0.00739797	0.000869295	0.772065	0.0215411	0.00446722	0.252241	2.41028	2.11439	Significant in Cu and Ni+Cu
Saxitoxin	0.195898	0.2486	0.00597776	0.527726	0.360607	0.0168447	1.25571	2.54124	3.08046	Significant in Ni+Cu only
Sebacic acid	0.0606076	0.870933	0.303456	0.259476	0.903923	0.37009	-0.73266	0.0812221	-0.33015	Not significant
Selenium Sulfide	0.506167	0.893392	0.0598915	0.793177	0.918902	0.093952	-0.114687	0.017801	0.175089	Not significant
Spermidine	0.807985	0.790515	0.0115597	0.954978	0.841714	0.0264843	-0.0748564	0.0447469	0.627898	Significant in Ni+Cu only
Sphingosine	0.799533	0.198721	0.000795318	0.949735	0.293792	0.00424514	0.0448941	0.365137	0.801894	Significant in Ni+Cu only
Sphingosine 1-phosphate	0.25431	0.00385808	0.242889	0.629417	0.013764	0.309273	-0.223029	-0.5802	0.181044	Significant in Cu only
Stearidonoyl glycine	0.00701005	0.269339	0.107288	0.0847392	0.364139	0.153642	-0.855837	0.682962	-0.322809	Not significant
Stearoylethanolamide	0.370521	0.13339	0.00170119	0.682985	0.221957	0.0074382	0.352737	1.48736	1.54287	Significant in Ni+Cu only
Styrene	0.72911	0.949486	0.321197	0.904334	0.959175	0.386608	-0.146518	-0.0509476	0.747896	Not significant
Suberic acid	0.851506	0.0626882	0.0186305	0.965129	0.117652	0.0398793	-0.0269235	0.491024	0.574922	Significant in Ni+Cu only
Suberylglycine	0.44534	0.00478699	0.00140792	0.772065	0.0156966	0.00599532	0.301348	2.47047	2.08064	Significant in Cu and Ni+Cu
Suberylglycine	0.00471985	0.175733	1.81104e-05	0.0606205	0.2685	0.000399258	0.256608	0.192097	1.35363	Significant in Ni+Cu only
Succinic acid	0.17455	0.780967	0.00875406	0.490525	0.831352	0.0217731	-0.108676	-0.0363698	0.575543	Significant in Ni+Cu only
Succinic acid, sulfo-, 1,4-dioctyl ester	0.794133	0.438193	0.20967	0.946587	0.558845	0.274024	0.186915	0.43656	2.16486	Not significant
Succinic anhydride	0.26161	0.285834	0.0967739	0.581198	0.381421	0.140049	-0.198749	-0.475252	0.762652	Not significant
Succinic anhydride	0.113483	0.680887	0.0102091	0.416631	0.757391	0.0246511	-0.142467	-0.058457	0.586275	Significant in Ni+Cu only
Sulfacetamide	0.263115	0.0173218	0.0173191	0.5814	0.0547635	0.0348929	-0.714009	-4.86443	-4.74951	Significant in Ni+Cu only
Sulforaphane	0.867682	0.0709173	0.308486	0.971709	0.143581	0.375112	-0.0613915	1.18136	0.592506	Not significant
Taurine	0.949869	0.0334785	0.0376979	0.991576	0.0893485	0.0632401	0.0282572	-1.59103	-1.4577	Not significant
Taurochenodeoxycholic acid	0.0775779	0.0054974	0.0814066	0.352848	0.0171415	0.126917	0.50536	0.743011	0.337136	Significant in Cu only
Tetradecanedioic acid	0.00573089	0.149387	3.89137e-06	0.0840531	0.239503	0.000128415	0.658427	0.30997	1.14785	Significant in Ni+Cu only
Thiamine	0.751894	0.000853732	0.0347561	0.383368	0.0153425	0.0182749	-0.127734	-1.12574	0.731395	Significant in Cu and Ni+Cu
Threonic acid-1,4-lactone	0.884333	0.00217631	0.000887946	0.972153	0.0134335	0.00456182	-0.0153985	-0.726781	-0.896471	Significant in Cu and Ni+Cu
Threonine	0.0347729	2.38251e-05	1.64652e-06	0.23488	0.000410206	8.40421e-05	0.500593	1.17826	1.48698	Significant in Cu and Ni+Cu
Thr-Leu	0.219632	0.277025	2.87922e-05	0.51289	0.373302	0.000569961	-0.234839	-0.168866	-1.23495	Significant in Ni+Cu only
Thr-Leu	0.0784106	0.0469458	8.02527e-07	0.352848	0.0916266	6.35601e-05	-0.34998	-0.343506	-1.4049	Significant in Ni+Cu only
Thymidine	0.00332626	7.27977e-05	0.00345503	0.06586	0.000929932	0.0114016	-0.795589	-1.71871	-0.697185	Significant in Cu and Ni+Cu
Thymine	0.516429	0.0244188	0.00221722	0.793177	0.070677	0.00903393	0.0464441	-0.214036	0.539805	Significant in Ni+Cu only
Tolbutamide	0.853018	0.231925	0.102082	0.965129	0.339605	0.151972	0.15217	-0.949073	0.92007	Not significant
Toluene	0.698047	0.0376898	0.00250644	0.90026	0.0974247	0.00981092	-0.0617304	0.360969	0.622273	Significant in Ni+Cu only
TRIBUTYL PHOSPHATE	0.940876	0.180694	0.632944	0.979671	0.278423	0.688314	0.00995445	0.937551	0.0712234	Not significant
Tributylamine	0.274392	0.0610609	0.161169	0.588241	0.129203	0.216472	0.327931	0.527101	2.36724	Not significant
tridec-2-enal	0.705469	0.258902	0.117097	0.906086	0.358278	0.165384	-0.0333933	0.267965	0.173078	Not significant
Trigonelline	0.44526	0.000200429	0.0374048	0.0378491	0.0145419	0.0565632	-0.0686724	1.35078	0.448131	Significant in Ni and Cu
Trimethadione	0.33034	1.23808e-05	0.101546	0.933216	0.00673725	0.0597689	-0.145032	1.2366	0.502632	Significant in Cu only
TRIPHENYLMETHANE	0.920171	0.147197	0.00146971	0.979768	0.23717	0.00671168	-0.0333476	0.583335	-2.099	Significant in Ni+Cu only
trp-lys	0.754263	0.00258271	0.00294254	0.933216	0.0147429	0.0108953	-0.076323	-3.80385	-2.88679	Significant in Cu and Ni+Cu
Trp-Phe	0.461624	0.0134166	0.808898	0.758911	0.0437638	0.848772	0.331876	-1.15498	-0.0706792	Significant in Cu only
Trp-Phe	0.426625	0.00528636	0.419752	0.772065	0.0166143	0.484611	0.317668	-1.39649	-0.206244	Significant in Cu only
Tryptamine	0.0520502	0.00423676	0.0730805	0.290308	0.0145724	0.116693	0.459	1.08492	0.558494	Significant in Cu only
Tryptophan	0.00140126	0.00486635	0.0201258	0.0369933	0.0157957	0.0421683	0.557535	1.13024	0.702136	Significant in all
Tyramine-O-sulfate	0.222788	0.000589476	0.000213025	0.58042	0.00382676	0.00175746	0.462097	-1.22137	-3.36486	Significant in Cu and Ni+Cu
Tyrosine	0.0861002	0.00327258	0.00276141	0.29996	0.0164028	0.0105087	0.251777	0.964833	0.549296	Significant in Cu and Ni+Cu
Tyrosine	0.525539	3.76666e-05	0.00476244	0.795873	0.000573691	0.0150874	-0.151231	-2.67703	-1.33409	Significant in Cu and Ni+Cu
tyrosine-tyrosinate	0.613468	0.000898021	0.632192	0.830412	0.00530771	0.688314	0.0983232	-1.22363	-0.111048	Significant in Cu only
Tyrosyl-alanyl-glycine	0.997565	0.502175	0.079068	0.999386	0.59953	0.123759	-0.000290269	0.0627444	-0.225411	Not significant
Undecanedioic acid	0.917719	0.077828	0.387415	0.979671	0.141376	0.453894	0.0207964	0.615878	0.181913	Not significant
undecenal	0.512925	0.641097	0.00531334	0.795873	0.721234	0.0160617	0.465291	0.150583	2.21696	Significant in Ni+Cu only
Uracil	0.369456	0.298918	0.557031	0.682985	0.392509	0.617088	-0.165337	-0.150243	0.097585	Not significant
Uracil	0.159143	0.510256	0.856712	0.478497	0.604974	0.876636	0.144007	-0.0466219	0.0152671	Not significant
Ureidopropionic acid	0.367778	0.421723	0.000261401	0.682985	0.512805	0.00214872	0.237899	-0.198228	-3.12008	Significant in Ni+Cu only
Ureidosuccinic acid	0.697609	0.559644	0.00746085	0.90026	0.637157	0.0191651	0.191902	0.282647	1.15081	Significant in Ni+Cu only
Uridine	0.962041	0.00793411	0.0176704	0.989528	0.0227675	0.0382375	-0.00957861	-0.884742	-0.644433	Significant in Cu and Ni+Cu
Uridine 5'-diphosphogalactose	0.580702	0.000417035	0.000208932	0.815882	0.00305826	0.00175746	0.167098	-3.02125	-2.623	Significant in Cu and Ni+Cu
urobilin	0.43328	0.10119	0.0513056	0.772065	0.174223	0.0887205	0.117153	0.162546	0.231822	Not significant
Urocanic acid	0.176271	0.00498599	0.00484065	0.491573	0.015874	0.0151908	-0.668878	-3.87869	-4.12653	Significant in Cu and Ni+Cu
Uroerythrin	0.327251	0.490987	0.000119831	0.715976	0.592927	0.00128252	-0.253354	-0.0911459	-0.960036	Significant in Ni+Cu only
val-arg	0.968474	0.195076	0.191676	0.991576	0.290712	0.254362	-0.00489714	0.279865	-0.164005	Not significant
Valerylcarnitine	0.370573	0.0555398	0.00031172	0.682985	0.123389	0.00240127	-0.099856	0.376034	0.547808	Significant in Ni+Cu only
Valine	0.956484	0.00327	0.809534	0.991576	0.0164028	0.848772	-0.00592971	-0.465263	0.198026	Significant in Cu only
Val-Met	0.00164441	0.000346673	0.000344099	0.038305	0.0029209	0.00234937	-0.938979	-2.71448	-2.54413	Significant in all
Valylvaline	0.156029	0.0179994	0.000260201	0.475289	0.0419279	0.00195164	-0.266316	0.738445	-0.737495	Significant in Cu and Ni+Cu
Valylvaline	0.124475	0.0124171	0.00320927	0.37072	0.0414914	0.0112736	-0.482413	1.07722	-1.11246	Significant in Cu and Ni+Cu
Vanillin	0.00183465	0.0571742	0.0217989	0.960039	0.00343976	0.0607414	1.2774	-1.07149	-1.68433	Significant in Cu only
vinyl sulfide	0.505343	0.00460683	0.00058113	0.793177	0.0208067	0.00346151	0.0971415	1.04865	0.964104	Significant in Cu and Ni+Cu
Xanthine	0.0638287	0.674851	0.0179	0.265531	0.743603	0.0355406	-0.637746	-0.0956051	0.535622	Significant in Ni+Cu only
Xanthine	0.0500969	0.0943195	0.102038	0.283405	0.163437	0.151972	-0.502257	0.284584	0.282812	Not significant
Xanthohumol	0.587062	0.00842384	0.002901	0.815882	0.0238274	0.0101663	0.0863913	0.415685	0.769121	Significant in Cu and Ni+Cu
Xanthosine	0.5353	0.0488006	0.000251947	0.80003	0.11401	0.00212115	-0.189626	0.88332	1.34774	Significant in Ni+Cu only
Xanthosine	0.239611	0.161954	1.16095e-05	0.601939	0.255513	0.000241966	-0.261903	0.67363	0.921993	Significant in Ni+Cu only
Xylene	0.858085	0.0142163	0.00293136	0.967975	0.0460071	0.0108953	0.0298386	0.426774	0.709614	Significant in Cu and Ni+Cu

## Sheet: notes on redundant metabolites
Notes: In untargeted metabolomics, data are acquired in both positive and negative ionization modes to maximize metabolite coverage. Some metabolites are detected in both modes due to their ability to ionize under both conditions, resulting in redundancy across datasets. In our data analysis, when a metabolite was detected in both modes and we needed to compare its abundance across conditions, we…
	Redudant metabolites:
	11-Nitro-1-undecene
	12-Hydroxyoctadec-9-enoic acid
	2,3,4,5-tetrahydrodipicolinic acid
	2',3'-Dideoxyuridine
	2-Amino-3-(2-propynylthio)propanoic Acid
	2-Amino-5-phosphonopentanoic acid
	2-Amino-6-methylmercaptopurine
	2-Heptenal
	2-Hydroxydodecyl methacrylate
	2-Propylacrylic acid
	3-Methyl-2-oxovaleric acid
	3-oxodecanoyl cysteamine
	4-Indolecarbaldehyde
	5'-N-Methylcarboxamidoadenosine
	5-Tetradecenoic acid
	7-Hexadecynoic acid
	Adenine
	Adenosine
	ala-met
	Alanine
	Alanylleucine
	ALA-PRO
	Allopurinol
	arg-ala
	arg-leu
	Aspartic acid
	Asp-lys
	Capryloylglycine
	Cetylmannoside
	Cinnamic acid
	Desthiobiotin
	Diaminopimelic acid
	Ethylestrenol
	Flavin mononucleotide (FMN)
	Glu-Ala
	Glutamyl-2-aminobutyric acid
	Glutamylisoleucine
	Glutamyltyrosine
	Glutamylvaline
	Glutathione
	Glycerophospho-N-palmitoyl ethanolamine
	Glyceryl palmitoleate
	Glycol oleate
	Glycylproline
	Gly-Lys
	GlyPhe
	Guanine
	Guanosine
	Histidinyl-Leucine
	Hydroxypropionylcarnitine
	Imidazolelactic acid
	Indole-3-acetic acid
	Indole-3-acrylic acid
	kainic acid
	Leucylasparagine
	Leucyl-leucyl-norleucine
	Leucylphenylalanine
	Leucyltryptophan
	leu-gln
	LPC 14:0
	LPC 15:0
	LPC 16:1
	lys-leu
	Methionylserine
	Myristamide
	Myristic acid
	N,N-Diphenyl-phenylenediamine
	N-Acetylhomocysteine
	N-Acetyllysine
	N-Acetylornithine
	N-Acetylphenylalanine
	N-Acetyltryptophan
	N-Carboxymethyllysine
	Neopterin
	Nicotinuric acid
	N-Lactoylleucine
	N-Lactoylphenylalanine
	N-LAUROYLSARCOSINE
	N-succinylglutamic acid
	N-Undecanoylglycine
	Oleoyl glycine
	ophthalmic acid
	Palmitoleic Acid
	Palmitoyl Serinol
	Pantetheine
	Pantothenic acid
	Phenylalanine
	Phenylpyruvic acid
	pro-gln
	Proline
	Pyridoxal 5'-phosphate
	Pyroglutamic acid
	Sarmentosin
	Suberylglycine
	Succinic anhydride
	Thr-Leu
	Trp-Phe
	Tyrosine
	Uracil
	Valylvaline
	Xanthine
	Xanthosine
